# Supplementary material for: The Pseudomonas aeruginosa Tse4 toxin assembles ion-selective and voltage-sensitive ion channels to couple membrane depolarisation with K+ efflux
Source: PLoS Pathog. 2025 Jun 4;21(6):e1012981. doi: 10.1371/journal.ppat.1012981 (PMC12169545; doi:10.1371/journal.ppat.1012981)
Supplement: S1 Data — Poly-His-tag and the tobacco etch virus protease cleavage site are highlighted in bold. The sequence of Tse5ΔCT includes the Tse5-NT (dark blue), and the Tse5-Shell. The latter includes the N-terminal plug (light blue), the YD-repeats that assemble the barrel-like structure (black), and the C-terminal plug (salmon). Mutations K47G-P48A that inhibit cleavage of the Tse5-NT are underscored. The Tse4 sequence is highlighted in green. (XLSX) [file ppat.1012981.s006.xlsx]

## Sheet: Hoja1
	MMGSSHHHHHHHHHSSGENLYFQGGSMSGLPVSHVGEKVSGGVISTGSPTVHVGSSAVGLADRVSACVPLVGGAVNPMLGSKLLPEEVDFALAAPDTFTFARGYLSSNPRIGRLGRGWWLPGESMHLELSEDACVLVDAQGRRIGFPALAPGAQHYSGSEELWLRRGGSSGGEAQAWRGRWAAVPAELQTQEGSVLVLSGHSYLHFQRCPDGIWRLQASFGRAGYRTEFRWSGRGLLTGVRDSAGRSYALVYQQACEPSEGDDGLRLFGVILASHDGPPPDYIDPQSPGLDWLVRYQFSDSGDLIAVRDRLGQVVRVFAWREHMLVAHGEPGGLEVRYEWDVHAPHGRVVKQIEAGGLTRTFRYLRDATEVSDSLGRVERYEFAGEGGQRRWTALVRAD…
	His-tag
	Tse5-NT
	N-terminal plug, C-terminal plug
	Tse4
	Supplementary Data 1 | The Tse5DCT-Tse4 protein sequence derived for producing Tse4.
	Poly-His-tag and the tobacco etch virus protease cleavage site are highlighted in bold. The sequence of Tse5DCT includes the Tse5-NT (dark blue), and the Tse5-Shell. The latter includes the N-terminal plug (light blue), the YD-repeats that assemble the barrel-like structure (black), and the C-terminal plug (salmon). Mutations K47G-P48A that inhibit cleavage of the Tse5-NT are underscored. The Tse…
