# Supplementary material for: The Pseudomonas aeruginosa Tse4 toxin assembles ion-selective and voltage-sensitive ion channels to couple membrane depolarisation with K+ efflux
Source: PLoS Pathog. 2025 Jun 4;21(6):e1012981. doi: 10.1371/journal.ppat.1012981 (PMC12169545; doi:10.1371/journal.ppat.1012981)
Supplement: S2 Data — The table summarizes peptide identification results obtained from LC-MS/MS. Tse4 was identified with high confidence, achieving 100% coverage with 19 unique peptides detected. Detailed data includes peptide sequences, post-translational modifications (notably oxidation and carbamidomethylation), the ion score, molecular weight (kDa), calculated isoelectric point (pI), and retention times (RT). Peptide spectrum matches (PSMs) and charge states confirm robust detection and identification of the Tse4 protein. (XLSX) [file ppat.1012981.s007.xlsx]

## Sheet: Sheet1
Accession	Description	Score	Coverage	# Proteins	# Unique Peptides	# Peptides	# PSMs	# AAs	MW [kDa]	calc. pI
gb|AAG06162.1|AE004705_4|gnl|PseudoCAP|PA2774	Tse4 (band C) OS=Pseudomonas aeruginosa OX=12227 PE=1 SV=1	12088.2	100	1	19	19	321	195	19.2021	9.53955
	A9	Sequence	# PSMs	# Proteins	# Protein Groups	Protein Group Accessions	Modifications	ΔCn	IonScore	Exp Value	Charge	MH+ [Da]	ΔM [ppm]	RT [min]	# Missed Cleavages
	High	SVGGAGALEALPSTGTVLVADGLVGR	69	1	1	Albe1023C		0	170.18	1.38633e-16	2	2367.31	7.44394	36.8167	0
	High	GDFTGPcmYVELGAGVIAGGSGTAILFGLDPK	5	1	1	Albe1023C	C7(Carbamidomethyl); M8(Oxidation)	0	124.71	4.6822e-12	2	3186.58	8.86314	42.2	0
	High	YVTASGGGmTVAFLAGSGGSITLLSPEGENVSFR	43	1	1	Albe1023C	M9(Oxidation)	0	107.2	2.91535e-10	3	3348.66	4.11522	40.2	0
	High	GKSVGGAGALEALPSTGTVLVADGLVGR	16	1	1	Albe1023C		0	106.21	1.48386e-10	3	2552.43	10.0553	36.3	1
	High	YGGVGGGIGLGmR	72	1	1	Albe1023C	M12(Oxidation)	0	104.93	3.87246e-10	2	1209.61	7.38838	22.8667	0
	High	SVGGAGALEALPSTGTVLVADGLVGRDLSR	9	1	1	Albe1023C		0	101.32	6.41977e-10	3	2838.55	7.93201	38.7833	1
	High	LLAAVALASASPLTAALGASmSR	40	1	1	Albe1023C	M21(Oxidation)	0	97.45	1.95177e-09	2	2158.21	11.0078	41.7167	0
	High	mSQLPIPLPLNESR	20	1	1	Albe1023C	M1(Oxidation)	0	93.3	7.27328e-09	2	1610.86	1.12181	34.85	0
	High	GALLmAGVNVGAQFGGGAAAYLGALF	2	1	1	Albe1023C	M5(Oxidation)	0	86.17	6.25604e-08	2	2412.26	11.0382	42.3667	0
	High	FGKVNLNVK	12	1	1	Albe1023C		0	77.35	1.14128e-07	2	1018.61	8.28782	17.8	1
	High	YGGVGGGIGLGMR	2	1	1	Albe1023C		0	77.07	2.86651e-07	2	1193.62	9.10849	28.2167	0
	High	YVTASGGGMTVAFLAGSGGSITLLSPEGENVSFR	3	1	1	Albe1023C		0	68.76	2.56778e-06	3	3332.67	8.04023	41.9667	0
	High	VNLNVKGK	2	1	1	Albe1023C		0	67.29	3.94739e-06	2	871.542	7.18506	9.93333	1
	High	SQLPIPLPLNESR	5	1	1	Albe1023C		0	63.68	4.13549e-06	2	1463.84	9.93423	35.1333	0
	High	GKSVGGAGALEALPSTGTVLVADGLVGRDLSR	6	1	1	Albe1023C		0	58.2	8.17323e-06	4	3023.67	8.24124	36.2167	2
	High	QLLQSSR	7	1	1	Albe1023C		0	49.5	0.000290603	2	831.477	10.8747	12.0833	0
	High	YGGVGGGIGLGmRLPR	1	1	1	Albe1023C	M12(Oxidation)	0	46.02	0.000331296	3	1575.86	9.79812	25.2833	1
	High	FGKVNLNVKGK	2	1	1	Albe1023C		0	43.81	0.000237069	2	1203.73	7.26249	13.9333	2
	High	mSQLPIPLPLNESRWR	2	1	1	Albe1023C	M1(Oxidation)	0	42.21	0.000871702	3	1953.05	5.7707	34.8333	1
	High	VNLNVK	2	1	1	Albe1023C		0	40.69	0.000870162	2	686.423	5.62638	13.7	0
	High	LLAAVALASASPLTAALGASmSRQLLQSSR	1	1	1	Albe1023C	M21(Oxidation)	0	33.28	0.00185608	3	2970.68	11.7652	41.0833	1
