# Supplementary material for: The Pseudomonas aeruginosa Tse4 toxin assembles ion-selective and voltage-sensitive ion channels to couple membrane depolarisation with K+ efflux
Source: PLoS Pathog. 2025 Jun 4;21(6):e1012981. doi: 10.1371/journal.ppat.1012981 (PMC12169545; doi:10.1371/journal.ppat.1012981)
Supplement: S3 Data — The table provides detailed information, including chemical names, supplier companies, catalog references, and the specific applications of each material. Materials such as IPTG, LB Miller medium, antibiotics (chloramphenicol, kanamycin), and L-Rhamnose were utilized primarily for bacterial growth and protein expression purposes. (XLSX) [file ppat.1012981.s008.xlsx]

## Sheet: Materials
Name	Company	Reference	Application
Isopropyl-β-D-thiogalactopyranoside (IPTG)	Apollo Scientific	BIMB 1008	Bacterial growth
LB Miller	Teknova	621551.05	Bacterial growth
Cloramphenicol ≥99%	Sigma-Aldrich	C0378-25G	Bacterial growth
Kanamycin Monosulfate	Apollo Scientific	BIK0126	Bacterial growth
L-Rhamnose,natural sourced, 99%, FG	Sigma-Aldrich	W373011-100G-K	Bacterial growth
SurePAGE, Bis-Tris,10x8	Genscript	M00656	Purification
70Ti Fixed-Angle Titanium Rotor	Beckman Coulter	337922	Purification
Amicon Ultra-15, membrana PLTK Ultracel-PL, 30 kDa	Fisher Scientific	11829660	Purification
Ammonium sulfate	Merck	101217	Purification
Benzonase Nuclease, Purity > 90%	Merck	70746-3	Purification
cOmplete, EDTA-free Protease Inhibitor Tablets	Merck	5056489001	Purification
Filtropur S µm	Sarstedt	831826001	Purification
HiLoad 26/600 Superdex 200 pg	Cytiva	28-9893-36	Purification
HisTrap High Performance 5ml	Cytiva	17-5248-02	Purification
Imidazole	Merck	1047161000	Purification
Urea	Fisher Scientific	10404185	Purification
Tris-(hidroximetil) aminometano (TRIS, Trometamol) 99.8-100.5%	VWR	103156X	Purification, Monolayer, Electrophysiology
DTT (Dithiothreitol) (> 99% pure) Protease free	Apollo Scientific	BIMB1005	Purification, Monolayer, Electrophysiology
Sodium cloride ≥99%	VWR	27800291	Purification, Monolayer, Electrophysiology
DyneProbes	Kibron	1500	Monolayer
4-(2-Hydroxyethyl)piperazine-1-ethane-sulfonic acid (Hepes)	Fisher Scientific	10081113	Monolayer
DeltaPi-4 Kibron tensiometer	Kibron	4100	Monolayer
Dimethyl sulfoxide (DMSO)	VWR	1167431000	Monolayer
Hamilton 701N Syringe	Merck	28614-U	Monolayer
JULABO F12-ED Refrigerated/Heating Circulator	Akribis Scientific Limited	F141	Monolayer
Kibron μTrough S system	Kibron	6128	Monolayer
E.Coli polar lipid extract	Avanti Polar lipids	100600C	Monolayer, Electrophysiology
18:1/18:1 PE (DOPE)	Avanti Polar lipids	850725C	Electrophysiology
18:1/18:1 PG (DOPG)	Avanti Polar lipids	840475C	Electrophysiology
4ME 16:0 PC (DPhPC)	Avanti Polar lipids	850356C	Electrophysiology
