# Supplementary material for: The Pseudomonas aeruginosa Tse4 toxin assembles ion-selective and voltage-sensitive ion channels to couple membrane depolarisation with K+ efflux
Source: PLoS Pathog. 2025 Jun 4;21(6):e1012981. doi: 10.1371/journal.ppat.1012981 (PMC12169545; doi:10.1371/journal.ppat.1012981)
Supplement: S4 Data — The data plotted in Figs 1–3 is provided. The S4 Data file includes the underlying data used to generate the main figure panels: Figs 1B, 2B–2D and 3A–3F. Each tab in the Excel spreadsheet corresponds to a specific panel and contains the raw or processed data used to create the respective plots. Specifically, Fig 1B includes normalized SEC elution profiles and SAXS intensity data for Tse5 and Tse5ΔCT-Tse4 proteins. Fig 2B contains lateral pressure increase values as a function of initial pressure for Tse4, Tse5ΔCT-Tse4, and Tse5ΔCT. Fig 2C includes representative current traces showing discrete current jumps recorded at a constant voltage of 100 mV in symmetrical 150 mM KCl. Fig 2D presents a frequency distribution of current jumps in symmetrical KCl, fitted to a Gaussian function. Fig 3A–3F comprise electrophysiological data on Tse4-induced channels, including reversal potentials, conductance values, ion selectivity ratios (P⁺/P⁻), and current-voltage relationships across various salt conditions (KCl, NaCl, LiCl) and lipid compositions. (XLSX) [file ppat.1012981.s009.xlsx]

## Sheet: Figure 1b
	SEC-SAXS signal plot Tse5ΔCT-Tse4					SEC-SAXS scattering data Tse5ΔCT-Tse4				SEC-SAXS signal plot Tse5ΔCT					SEC-SAXS scattering data Tse5ΔCT
	# frame	elution volume (mL)	SEC-SAXS signal plot (avg. Int.)	Normalised SEC-SAXS signal plot		s (Å)	Intensity	SD		# frame	elution volume (mL)	SEC-SAXS signal plot (avg. Int.)	Normalised SEC-SAXS signal plot		s (Å)	Intensity	SD
	1	0.00375	0.031305	0.127004		0.0045	0.0575239	0.00235487		1	0.00375	0.028502	0.000576772		0.0045	0.104804	0.00220399
	2	0.0075	0.0285251	0.00267014		0.0046307	0.0571094	0.00220375		2	0.0075	0.0285356	0.00147815		0.0046307	0.098253	0.00206626
	3	0.01125	0.0285214	0.00250465		0.00476139	0.0651849	0.0019832		3	0.01125	0.0284897	0.000246805		0.00476139	0.0996426	0.00185663
	4	0.015	0.0284985	0.00148043		0.00489209	0.0634454	0.00181628		4	0.015	0.0285292	0.00130646		0.00489209	0.0909152	0.0016966
	5	0.01875	0.0285347	0.00309951		0.00502279	0.0573346	0.00169329		5	0.01875	0.0285119	0.000842356		0.00502279	0.101426	0.0015975
	6	0.0225	0.0285494	0.00375698		0.00515349	0.0531594	0.00157916		6	0.0225	0.0284972	0.000448005		0.00515349	0.0938869	0.00149314
	7	0.02625	0.0284972	0.00142228		0.00528418	0.0528431	0.00151593		7	0.02625	0.0285192	0.00103819		0.00528418	0.0972017	0.00144285
	8	0.03	0.028509	0.00195005		0.00541488	0.061873	0.00139778		8	0.03	0.0284805	0		0.00541488	0.0973685	0.00133329
	9	0.03375	0.0285497	0.0037704		0.00554558	0.0562485	0.00132104		9	0.03375	0.0284926	0.000324602		0.00554558	0.097095	0.00126258
	10	0.0375	0.0284864	0.000939244		0.00567628	0.0565285	0.00128795		10	0.0375	0.02852	0.00105965		0.00567628	0.10249	0.0012357
	11	0.04125	0.0285379	0.00324263		0.00580697	0.0543099	0.00118703		11	0.04125	0.0285113	0.00082626		0.00580697	0.0979795	0.00113978
	12	0.045	0.0284654	0		0.00593767	0.0559054	0.00116232		12	0.045	0.0285036	0.000619695		0.00593767	0.0931235	0.00111743
	13	0.04875	0.0285235	0.00259858		0.00606837	0.0626384	0.00113709		13	0.04875	0.0285002	0.000528485		0.00606837	0.096501	0.00108981
	14	0.0525	0.0285455	0.00358255		0.00619907	0.0588435	0.00108127		14	0.0525	0.0285226	0.0011294		0.00619907	0.094801	0.00103974
	15	0.05625	0.0285145	0.00219604		0.00632976	0.0550317	0.00103322		15	0.05625	0.0285532	0.0019503		0.00632976	0.0955894	0.000995756
	16	0.06	0.0285837	0.00529108		0.00646046	0.0536203	0.00100278		16	0.06	0.0285264	0.00123134		0.00646046	0.0941332	0.000971361
	17	0.06375	0.0285427	0.00345731		0.00659116	0.0562525	0.000974857		17	0.06375	0.0285433	0.00168471		0.00659116	0.0958351	0.000948124
	18	0.0675	0.0285392	0.00330077		0.00672185	0.0582013	0.000966401		18	0.0675	0.0285145	0.000912105		0.00672185	0.0971358	0.000932041
	19	0.07125	0.0285357	0.00314423		0.00685255	0.0557718	0.000939794		19	0.07125	0.0285465	0.00177056		0.00685255	0.0974173	0.000915874
	20	0.075	0.0284661	3.13081e-05		0.00698325	0.0566922	0.000892164		20	0.075	0.0285246	0.00118305		0.00698325	0.0949215	0.000869333
	21	0.07875	0.0285005	0.00156988		0.00711395	0.0556962	0.000896598		21	0.07875	0.0285354	0.00147278		0.00711395	0.0971015	0.000875694
	22	0.0825	0.0285609	0.00427133		0.00724464	0.0599195	0.000852315		22	0.0825	0.0285255	0.0012072		0.00724464	0.0973512	0.000837141
	23	0.08625	0.0285305	0.00291166		0.00737534	0.0568899	0.000830241		23	0.08625	0.0285444	0.00171422		0.00737534	0.0958945	0.000814832
	24	0.09	0.0285202	0.00245098		0.00750604	0.0579242	0.000819271		24	0.09	0.0285846	0.00279265		0.00750604	0.0961297	0.000805369
	25	0.09375	0.028502	0.00163697		0.00763674	0.0585643	0.000822295		25	0.09375	0.028549	0.00183762		0.00763674	0.09638	0.000808845
	26	0.0975	0.0285693	0.00464702		0.00776743	0.0574496	0.000787868		26	0.0975	0.0285149	0.000922836		0.00776743	0.0932588	0.00077476
	27	0.10125	0.028555	0.00400744		0.00789813	0.0545039	0.000758606		27	0.10125	0.0285349	0.00145937		0.00789813	0.09378	0.00075293
	28	0.105	0.0285452	0.00356913		0.00802883	0.054712	0.000740467		28	0.105	0.0285294	0.00131182		0.00802883	0.0951844	0.000731957
	29	0.10875	0.0285141	0.00217815		0.00815953	0.05426	0.000749407		29	0.10875	0.0285068	0.00070554		0.00815953	0.0918534	0.000739826
	30	0.1125	0.0285155	0.00224077		0.00829022	0.0507704	0.000722549		30	0.1125	0.0285487	0.00182958		0.00829022	0.0912431	0.000718584
	31	0.11625	0.0284952	0.00133283		0.00842092	0.0513664	0.000721952		31	0.11625	0.0285589	0.00210321		0.00842092	0.0914789	0.000717662
	32	0.12	0.0285826	0.00524188		0.00855162	0.0513519	0.000695004		32	0.12	0.0285243	0.00117501		0.00855162	0.0923156	0.000690792
	33	0.12375	0.0285372	0.00321132		0.00868231	0.0508225	0.000684563		33	0.12375	0.0285594	0.00211662		0.00868231	0.0908385	0.000683157
	34	0.1275	0.0285272	0.00276406		0.00881301	0.0514572	0.000676757		34	0.1275	0.0285339	0.00143254		0.00881301	0.0892683	0.000671374
	35	0.13125	0.0285982	0.0059396		0.00894371	0.0508002	0.000666705		35	0.13125	0.028542	0.00164984		0.00894371	0.0888254	0.000661596
	36	0.135	0.028519	0.00239731		0.00907441	0.0520842	0.000648227		36	0.135	0.028503	0.000603599		0.00907441	0.0897383	0.000646379
	37	0.13875	0.0285242	0.00262988		0.0092051	0.0510751	0.000664921		37	0.13875	0.0285736	0.00249756		0.0092051	0.0893122	0.000663948
	38	0.1425	0.0285505	0.00380618		0.0093358	0.0529223	0.000633663		38	0.1425	0.0285556	0.00201468		0.0093358	0.0889228	0.000631203
	39	0.14625	0.0285049	0.00176667		0.0094665	0.0524876	0.000626949		39	0.14625	0.0285777	0.00260755		0.0094665	0.0881095	0.000623919
	40	0.15	0.0285299	0.00288482		0.00959719	0.05443	0.000612527		40	0.15	0.0285545	0.00198517		0.00959719	0.0897465	0.000611827
	41	0.15375	0.0285769	0.00498694		0.00972789	0.0539708	0.000604591		41	0.15375	0.0285912	0.00296971		0.00972789	0.0888929	0.000603362
	42	0.1575	0.0285802	0.00513454		0.00985859	0.0526722	0.000599496		42	0.1575	0.0285257	0.00121256		0.00985859	0.088551	0.000599337
	43	0.16125	0.0285566	0.004079		0.00998929	0.0547397	0.000591716		43	0.16125	0.0285742	0.00251365		0.00998929	0.0885008	0.000590345
	44	0.165	0.0285932	0.00571597		0.01012	0.0535412	0.000581424		44	0.165	0.0285583	0.00208711		0.01012	0.0877681	0.000579932
	45	0.16875	0.0285339	0.00306373		0.0102507	0.053668	0.000575492		45	0.16875	0.0285405	0.0016096		0.0102507	0.0908701	0.000578047
	46	0.1725	0.0285847	0.0053358		0.0103814	0.0535463	0.00055373		46	0.1725	0.028549	0.00183762		0.0103814	0.0889394	0.000554658
	47	0.17625	0.0285392	0.00330077		0.0105121	0.0535895	0.000562509		47	0.17625	0.0285749	0.00253243		0.0105121	0.0888787	0.000562926
	48	0.18	0.0285523	0.00388668		0.0106428	0.0533426	0.000554493		48	0.18	0.02855	0.00186445		0.0106428	0.0885226	0.000556503
	49	0.18375	0.0285298	0.00288035		0.0107735	0.053304	0.000542883		49	0.18375	0.0285676	0.0023366		0.0107735	0.0879726	0.000544195
	50	0.1875	0.0285664	0.00451732		0.0109042	0.0515785	0.000525392		50	0.1875	0.0285972	0.00313067		0.0109042	0.0868928	0.00052907
	51	0.19125	0.0285685	0.00461124		0.0110349	0.051741	0.000514681		51	0.19125	0.0285226	0.0011294		0.0110349	0.0868878	0.00052009
	52	0.195	0.0285961	0.00584568		0.0111656	0.053014	0.000511692		52	0.195	0.0285442	0.00170886		0.0111656	0.0868461	0.000516681
	53	0.19875	0.0285031	0.00168617		0.0112963	0.0525016	0.000515589		53	0.19875	0.0285132	0.000877231		0.0112963	0.0864417	0.000520187
	54	0.2025	0.0285722	0.00477673		0.011427	0.0515398	0.000495125		54	0.2025	0.0285571	0.00205492		0.011427	0.0856481	0.000498704
	55	0.20625	0.028558	0.00414162		0.0115577	0.0511855	0.000485412		55	0.20625	0.0285568	0.00204687		0.0115577	0.0853963	0.000489172
	56	0.21	0.0285636	0.00439209		0.0116884	0.0527495	0.000490819		56	0.21	0.0285504	0.00187518		0.0116884	0.0866374	0.000494485
	57	0.21375	0.0285306	0.00291613		0.011819	0.0524288	0.000477182		57	0.21375	0.0285731	0.00248415		0.011819	0.0861834	0.000480729
	58	0.2175	0.0285926	0.00568914		0.0119498	0.051336	0.000478021		58	0.2175	0.0286019	0.00325675		0.0119498	0.0861186	0.000482668
	59	0.22125	0.0285627	0.00435183		0.0120804	0.0514087	0.000472652		59	0.22125	0.0285332	0.00141376		0.0120804	0.0857935	0.000476236
	60	0.225	0.0285802	0.00513454		0.0122111	0.0513451	0.000465265		60	0.225	0.0285508	0.00188591		0.0122111	0.0855499	0.000469558
	61	0.22875	0.028514	0.00217368		0.0123418	0.0509185	0.000468912		61	0.22875	0.0285688	0.00236879		0.0123418	0.0845749	0.000472837
	62	0.2325	0.0285637	0.00439656		0.0124725	0.0509594	0.00045453		62	0.2325	0.0285956	0.00308774		0.0124725	0.0842082	0.00045916
	63	0.23625	0.0285507	0.00381512		0.0126032	0.0504845	0.000445953		63	0.23625	0.0285889	0.00290801		0.0126032	0.0831313	0.00044916
	64	0.24	0.0285588	0.0041774		0.0127339	0.0500451	0.000443041		64	0.24	0.0285807	0.00268803		0.0127339	0.0839917	0.000449159
	65	0.24375	0.0285617	0.00430711		0.0128646	0.0498078	0.000430823		65	0.24375	0.0285463	0.00176519		0.0128646	0.083814	0.000436266
	66	0.2475	0.0285557	0.00403875		0.0129953	0.0498703	0.000427195		66	0.2475	0.0285318	0.00137621		0.0129953	0.0834162	0.000433072
	67	0.25125	0.0285657	0.00448601		0.013126	0.0486325	0.000416952		67	0.25125	0.028529	0.00130109		0.013126	0.0827851	0.000422775
	68	0.255	0.0285539	0.00395824		0.0132567	0.0487481	0.000409014		68	0.255	0.0285444	0.00171422		0.0132567	0.0830345	0.000416659
	69	0.25875	0.0285553	0.00402086		0.0133874	0.0484631	0.00040896		69	0.25875	0.0285585	0.00209248		0.0133874	0.0813897	0.000413821
	70	0.2625	0.028572	0.00476778		0.0135181	0.0482731	0.000403157		70	0.2625	0.0285888	0.00290532		0.0135181	0.081788	0.000408874
	71	0.26625	0.0285664	0.00451732		0.0136488	0.0494894	0.000403239		71	0.26625	0.0285634	0.00222393		0.0136488	0.0818919	0.000408173
	72	0.27	0.0285772	0.00500036		0.0137795	0.0484137	0.000401419		72	0.27	0.0285796	0.00265852		0.0137795	0.0813694	0.000406624
	73	0.27375	0.0285547	0.00399402		0.0139102	0.0485782	0.000390535		73	0.27375	0.0285773	0.00259682		0.0139102	0.0819597	0.000396172
	74	0.2775	0.0285298	0.00288035		0.0140409	0.0479264	0.000388589		74	0.2775	0.0285531	0.00194761		0.0140409	0.081173	0.000394225
	75	0.28125	0.0285077	0.00189191		0.0141716	0.0483379	0.000386074		75	0.28125	0.0285463	0.00176519		0.0141716	0.0809709	0.000390687
	76	0.285	0.0285711	0.00472753		0.0143023	0.0476815	0.000382241		76	0.285	0.0285646	0.00225612		0.0143023	0.0812744	0.000388883
	77	0.28875	0.0286083	0.00639133		0.014433	0.0477922	0.00038151		77	0.28875	0.0285208	0.00108111		0.014433	0.080833	0.00038699
	78	0.2925	0.0285459	0.00360044		0.0145637	0.0472542	0.000377456		78	0.2925	0.0286014	0.00324334		0.0145637	0.0805323	0.000384044
	79	0.29625	0.0285489	0.00373461		0.0146944	0.0477297	0.00037675		79	0.29625	0.028555	0.00199858		0.0146944	0.0798759	0.000382714
	80	0.3	0.0285178	0.00234364		0.0148251	0.0471505	0.000371975		80	0.3	0.0285391	0.00157204		0.0148251	0.0802212	0.000379762
	81	0.30375	0.0285547	0.00399402		0.0149558	0.0474388	0.000363443		81	0.30375	0.0285489	0.00183494		0.0149558	0.0796935	0.000370853
	82	0.3075	0.028556	0.00405217		0.0150865	0.0469393	0.000364652		82	0.3075	0.0285805	0.00268266		0.0150865	0.0800756	0.000371081
	83	0.31125	0.0285756	0.0049288		0.0152172	0.0471714	0.000364435		83	0.31125	0.0285639	0.00223734		0.0152172	0.0798453	0.000369854
	84	0.315	0.028546	0.00360491		0.0153479	0.046894	0.000365463		84	0.315	0.0285166	0.000968441		0.0153479	0.0802199	0.000372213
	85	0.31875	0.0285989	0.00597091		0.0154786	0.0467447	0.000360118		85	0.31875	0.028556	0.00202541		0.0154786	0.0793606	0.000366298
	86	0.3225	0.0285433	0.00348415		0.0156093	0.0464306	0.0003544		86	0.3225	0.028538	0.00154253		0.0156093	0.0786616	0.000360378
	87	0.32625	0.0285403	0.00334997		0.01574	0.0463834	0.000351863		87	0.32625	0.0285356	0.00147815		0.01574	0.0792784	0.000358518
	88	0.33	0.0285973	0.00589935		0.0158707	0.0463585	0.000351763		88	0.33	0.0285726	0.00247073		0.0158707	0.0785508	0.000358273
	89	0.33375	0.0285226	0.00255832		0.0160014	0.0465718	0.000347902		89	0.33375	0.0285418	0.00164447		0.0160014	0.0790169	0.000354591
	90	0.3375	0.028539	0.00329183		0.0161321	0.0461826	0.000348638		90	0.3375	0.0285794	0.00265315		0.0161321	0.0789354	0.000354735
	91	0.34125	0.0285477	0.00368094		0.0162628	0.0463342	0.000347947		91	0.34125	0.0285445	0.0017169		0.0162628	0.0783708	0.000353741
	92	0.345	0.0285787	0.00506745		0.0163935	0.046694	0.000342508		92	0.345	0.0286031	0.00328894		0.0163935	0.0785532	0.000347798
	93	0.34875	0.0285236	0.00260305		0.0165242	0.0463352	0.000344208		93	0.34875	0.0285554	0.00200931		0.0165242	0.0785317	0.000349756
	94	0.3525	0.0285782	0.00504508		0.0166548	0.0459917	0.000338015		94	0.3525	0.0285505	0.00187786		0.0166548	0.0785585	0.000344564
	95	0.35625	0.0285409	0.00337681		0.0167855	0.0457159	0.000338337		95	0.35625	0.0285486	0.00182689		0.0167855	0.0787096	0.000346175
	96	0.36	0.0285788	0.00507192		0.0169162	0.0461024	0.000336881		96	0.36	0.0285498	0.00185909		0.0169162	0.0777924	0.00034258
	97	0.36375	0.0285609	0.00427133		0.0170469	0.0455207	0.000335306		97	0.36375	0.0285807	0.00268803		0.0170469	0.0782051	0.000340719
	98	0.3675	0.0285394	0.00330972		0.0171776	0.0458017	0.000331188		98	0.3675	0.0285882	0.00288923		0.0171776	0.077443	0.000337836
	99	0.37125	0.0285701	0.0046828		0.0173083	0.0455403	0.000330331		99	0.37125	0.0285612	0.00216491		0.0173083	0.0772318	0.0003364
	100	0.375	0.0286319	0.00744687		0.017439	0.0461806	0.000327494		100	0.375	0.0285396	0.00158545		0.017439	0.0770631	0.000332977
	101	0.37875	0.0285853	0.00536264		0.0175697	0.0459953	0.000326845		101	0.37875	0.0285461	0.00175983		0.0175697	0.076696	0.000331878
	102	0.3825	0.0285875	0.00546103		0.0177004	0.0454871	0.000328367		102	0.3825	0.028592	0.00299117		0.0177004	0.0770347	0.0003339
	103	0.38625	0.0285747	0.00488854		0.0178311	0.0450301	0.000323673		103	0.38625	0.0286024	0.00327017		0.0178311	0.0763269	0.00032957
	104	0.39	0.0285646	0.00443681		0.0179618	0.0448614	0.000318711		104	0.39	0.0285549	0.0019959		0.0179618	0.075454	0.000324064
	105	0.39375	0.0285709	0.00471858		0.0180925	0.0455543	0.000319814		105	0.39375	0.0285627	0.00220515		0.0180925	0.0766044	0.000325253
	106	0.3975	0.0285541	0.00396719		0.0182232	0.0449267	0.000317193		106	0.3975	0.0285671	0.00232319		0.0182232	0.0762428	0.000322666
	107	0.40125	0.0286236	0.00707564		0.0183539	0.0447755	0.000318543		107	0.40125	0.0285946	0.00306092		0.0183539	0.075516	0.000323943
	108	0.405	0.0285771	0.00499589		0.0184846	0.0450248	0.000317102		108	0.405	0.0285329	0.00140572		0.0184846	0.0754862	0.000322073
	109	0.40875	0.0285478	0.00368542		0.0186153	0.0451254	0.000310366		109	0.40875	0.028554	0.00197176		0.0186153	0.0757461	0.000315917
	110	0.4125	0.028625	0.00713826		0.018746	0.0451871	0.000313869		110	0.4125	0.0285926	0.00300726		0.018746	0.075747	0.000319468
	111	0.41625	0.0285783	0.00504956		0.0188767	0.0439591	0.000310683		111	0.41625	0.0285176	0.000995268		0.0188767	0.0749842	0.000316325
	112	0.42	0.0285337	0.00305478		0.0190074	0.044759	0.000306965		112	0.42	0.0285908	0.00295898		0.0190074	0.0753532	0.000312656
	113	0.42375	0.0285892	0.00553707		0.0191381	0.0441545	0.000306952		113	0.42375	0.0285721	0.00245732		0.0191381	0.0748407	0.000312674
	114	0.4275	0.0285651	0.00445917		0.0192688	0.0440771	0.000305825		114	0.4275	0.0285337	0.00142718		0.0192688	0.0748798	0.000311867
	115	0.43125	0.0285931	0.0057115		0.0193995	0.0438252	0.000305271		115	0.43125	0.0285704	0.00241171		0.0193995	0.0745738	0.000310869
	116	0.435	0.0285998	0.00601116		0.0195302	0.0441218	0.000302366		116	0.435	0.0285595	0.0021193		0.0195302	0.0742512	0.000307214
	117	0.43875	0.0285663	0.00451285		0.0196609	0.043722	0.000299823		117	0.43875	0.0285281	0.00127695		0.0196609	0.0738001	0.000305272
	118	0.4425	0.0285336	0.00305031		0.0197916	0.0440398	0.00030231		118	0.4425	0.0285689	0.00237147		0.0197916	0.0745291	0.000306845
	119	0.44625	0.028559	0.00418635		0.0199223	0.0438488	0.000299183		119	0.44625	0.028558	0.00207906		0.0199223	0.0737271	0.000303267
	120	0.45	0.0285986	0.00595749		0.020053	0.0439542	0.000298544		120	0.45	0.0285854	0.00281411		0.020053	0.0735877	0.000303029
	121	0.45375	0.0285859	0.00538947		0.0201837	0.0432292	0.000296181		121	0.45375	0.0285702	0.00240635		0.0201837	0.073754	0.000301677
	122	0.4575	0.028604	0.00619901		0.0203144	0.0432274	0.000294012		122	0.4575	0.0285688	0.00236879		0.0203144	0.0739079	0.000299704
	123	0.46125	0.028588	0.0054834		0.0204451	0.0435449	0.000293408		123	0.46125	0.0285838	0.00277119		0.0204451	0.073152	0.000297746
	124	0.465	0.0285197	0.00242862		0.0205758	0.0432903	0.000291922		124	0.465	0.0285411	0.00162569		0.0205758	0.0730252	0.000296505
	125	0.46875	0.0285851	0.00535369		0.0207065	0.0434327	0.000290889		125	0.46875	0.0285756	0.00255121		0.0207065	0.0729336	0.000295602
	126	0.4725	0.028609	0.00642264		0.0208372	0.0431803	0.000292535		126	0.4725	0.0285549	0.0019959		0.0208372	0.072351	0.000297183
	127	0.47625	0.0285988	0.00596644		0.0209679	0.0433733	0.000287997		127	0.47625	0.0285676	0.0023366		0.0209679	0.0720444	0.000292032
	128	0.48	0.0285741	0.00486171		0.0210986	0.0429622	0.000285817		128	0.48	0.0285579	0.00207638		0.0210986	0.0724492	0.000290231
	129	0.48375	0.0285692	0.00464255		0.0212293	0.042652	0.000287105		129	0.48375	0.0286097	0.003466		0.0212293	0.0719701	0.000291252
	130	0.4875	0.0285972	0.00589488		0.0213599	0.0429182	0.00028597		130	0.4875	0.0285702	0.00240635		0.0213599	0.0720642	0.000290168
	131	0.49125	0.0285726	0.00479462		0.0214907	0.0426558	0.000284641		131	0.49125	0.0285783	0.00262364		0.0214907	0.0711631	0.000288053
	132	0.495	0.0285783	0.00504956		0.0216214	0.042764	0.000283983		132	0.495	0.0285135	0.000885279		0.0216214	0.0713723	0.000287939
	133	0.49875	0.0285456	0.00358702		0.021752	0.0423209	0.000280695		133	0.49875	0.0285894	0.00292142		0.021752	0.071071	0.000285363
	134	0.5025	0.0285266	0.00273723		0.0218827	0.0421564	0.000281115		134	0.5025	0.0285817	0.00271485		0.0218827	0.0710332	0.000285329
	135	0.50625	0.0285409	0.00337681		0.0220134	0.0419114	0.000278271		135	0.50625	0.0285612	0.00216491		0.0220134	0.0713672	0.000283283
	136	0.51	0.0285443	0.00352888		0.0221441	0.041897	0.0002768		136	0.51	0.0285535	0.00195834		0.0221441	0.0709575	0.000280768
	137	0.51375	0.0285918	0.00565336		0.0222748	0.0419647	0.00027782		137	0.51375	0.0285499	0.00186177		0.0222748	0.0709151	0.000282558
	138	0.5175	0.028621	0.00695935		0.0224055	0.0418595	0.000277942		138	0.5175	0.0285853	0.00281143		0.0224055	0.0708739	0.000282468
	139	0.52125	0.0286126	0.00658366		0.0225362	0.0415292	0.000274882		139	0.52125	0.0285986	0.00316822		0.0225362	0.070655	0.000279612
	140	0.525	0.028578	0.00503614		0.0226669	0.0414956	0.00027318		140	0.525	0.0286215	0.00378255		0.0226669	0.0697079	0.000276936
	141	0.52875	0.0285582	0.00415057		0.0227976	0.0414103	0.000271834		141	0.52875	0.0285811	0.00269876		0.0227976	0.06975	0.0002757
	142	0.5325	0.0285627	0.00435183		0.0229283	0.0414135	0.0002742		142	0.5325	0.0285878	0.0028785		0.0229283	0.0694827	0.000277617
	143	0.53625	0.0285376	0.00322921		0.023059	0.0411741	0.00027155		143	0.53625	0.028565	0.00226685		0.023059	0.0694827	0.000275313
	144	0.54	0.0286039	0.00619454		0.0231897	0.0410428	0.000271675		144	0.54	0.0286149	0.0036055		0.0231897	0.0695422	0.00027568
	145	0.54375	0.028609	0.00642264		0.0233204	0.0409935	0.000271108		145	0.54375	0.0285972	0.00313067		0.0233204	0.0698162	0.00027532
	146	0.5475	0.0285774	0.0050093		0.0234511	0.040977	0.000267389		146	0.5475	0.0286015	0.00324602		0.0234511	0.0692973	0.000270998
	147	0.55125	0.0285336	0.00305031		0.0235818	0.0404824	0.00026628		147	0.55125	0.0285314	0.00136548		0.0235818	0.0686682	0.000270154
	148	0.555	0.0286358	0.0076213		0.0237125	0.0401727	0.000265779		148	0.555	0.0285681	0.00235001		0.0237125	0.0689208	0.00026987
	149	0.55875	0.0285402	0.0033455		0.0238432	0.0399329	0.000265599		149	0.55875	0.0286204	0.00375304		0.0238432	0.0683327	0.000269787
	150	0.5625	0.0285994	0.00599327		0.0239739	0.0403814	0.000265445		150	0.5625	0.02856	0.00213272		0.0239739	0.0688652	0.00026962
	151	0.56625	0.0285643	0.00442339		0.0241046	0.0400522	0.000262771		151	0.56625	0.0285896	0.00292678		0.0241046	0.0682689	0.000266903
	152	0.57	0.0285835	0.00528213		0.0242353	0.0400994	0.00026123		152	0.57	0.0285671	0.00232319		0.0242353	0.0678974	0.000264944
	153	0.57375	0.0285617	0.00430711		0.024366	0.0401013	0.000263084		153	0.57375	0.0285493	0.00184567		0.024366	0.067294	0.000266078
	154	0.5775	0.0286116	0.00653893		0.0244967	0.0402893	0.000260789		154	0.5775	0.0285661	0.00229636		0.0244967	0.0671635	0.000263745
	155	0.58125	0.0285398	0.00332761		0.0246274	0.0397666	0.000258817		155	0.58125	0.0285632	0.00221856		0.0246274	0.0676294	0.000262786
	156	0.585	0.0285466	0.00363174		0.0247581	0.0398146	0.000261405		156	0.585	0.0285168	0.000973806		0.0247581	0.06715	0.000264443
	157	0.58875	0.0285442	0.0035244		0.0248888	0.039623	0.000257094		157	0.58875	0.0284999	0.000520437		0.0248888	0.0668818	0.000260262
	158	0.5925	0.0285591	0.00419082		0.0250195	0.0394193	0.000257098		158	0.5925	0.0285613	0.00216759		0.0250195	0.0667563	0.000261015
	159	0.59625	0.0286143	0.00665969		0.0251502	0.039901	0.000254678		159	0.59625	0.0285763	0.00256999		0.0251502	0.0663459	0.000256856
	160	0.6	0.0285601	0.00423554		0.0252809	0.0393418	0.000255405		160	0.6	0.0285705	0.0024144		0.0252809	0.0663005	0.000258482
	161	0.60375	0.028577	0.00499141		0.0254116	0.0390681	0.000256845		161	0.60375	0.0285805	0.00268266		0.0254116	0.0663969	0.000259622
	162	0.6075	0.0285592	0.00419529		0.0255423	0.038853	0.000255123		162	0.6075	0.0285331	0.00141108		0.0255423	0.0653922	0.000257613
	163	0.61125	0.0286192	0.00687885		0.025673	0.039027	0.0002536		163	0.61125	0.0285673	0.00232855		0.025673	0.0658871	0.000256911
	164	0.615	0.028607	0.00633319		0.0258037	0.038763	0.000251065		164	0.615	0.0286198	0.00373695		0.0258037	0.0655352	0.000253972
	165	0.61875	0.0286065	0.00631083		0.0259344	0.0389969	0.000251111		165	0.61875	0.028613	0.00355453		0.0259344	0.0653251	0.000253725
	166	0.6225	0.0285216	0.0025136		0.0260651	0.0383245	0.000250273		166	0.6225	0.0285924	0.0030019		0.0260651	0.0653022	0.000253352
	167	0.62625	0.0286017	0.00609614		0.0261958	0.0380168	0.000249515		167	0.62625	0.0286022	0.0032648		0.0261958	0.0651546	0.000252815
	168	0.63	0.0285525	0.00389563		0.0263265	0.0385983	0.000249698		168	0.63	0.0285965	0.00311189		0.0263265	0.0650139	0.000252199
	169	0.63375	0.0286078	0.00636897		0.0264571	0.0387739	0.000249163		169	0.63375	0.028564	0.00224002		0.0264571	0.0647961	0.000251634
	170	0.6375	0.0285776	0.00501825		0.0265878	0.0381718	0.000246488		170	0.6375	0.0285701	0.00240367		0.0265878	0.0641892	0.000249136
	171	0.64125	0.0285515	0.0038509		0.0267185	0.0379719	0.000244957		171	0.64125	0.0285457	0.0017491		0.0267185	0.0644727	0.000247849
	172	0.645	0.028612	0.00655682		0.0268492	0.0382777	0.000246023		172	0.645	0.0286083	0.00342844		0.0268492	0.0640046	0.000248162
	173	0.64875	0.0285633	0.00437867		0.0269799	0.038142	0.00024584		173	0.64875	0.0286559	0.00470539		0.0269799	0.0634718	0.000247933
	174	0.6525	0.0286133	0.00661496		0.0271106	0.0377394	0.000243877		174	0.6525	0.0285665	0.00230709		0.0271106	0.0632141	0.000246079
	175	0.65625	0.0285405	0.00335892		0.0272413	0.0378671	0.000244669		175	0.65625	0.0285998	0.00320042		0.0272413	0.0634488	0.000246648
	176	0.66	0.0285888	0.00551918		0.027372	0.0374854	0.000243158		176	0.66	0.028566	0.00229368		0.027372	0.0633416	0.000245412
	177	0.66375	0.0285693	0.00464702		0.0275027	0.0370864	0.00024176		177	0.66375	0.0285615	0.00217296		0.0275027	0.062474	0.000243889
	178	0.6675	0.0285637	0.00439656		0.0276334	0.037138	0.00024118		178	0.6675	0.0285515	0.00190469		0.0276334	0.0626509	0.000243218
	179	0.67125	0.0285534	0.00393588		0.0277641	0.0372528	0.000239727		179	0.67125	0.0286076	0.00340966		0.0277641	0.0617766	0.000241518
	180	0.675	0.0285776	0.00501825		0.0278948	0.0375547	0.000242257		180	0.675	0.0285715	0.00244122		0.0278948	0.0622299	0.000243797
	181	0.67875	0.0285603	0.00424449		0.0280255	0.0367239	0.000238883		181	0.67875	0.0285877	0.00287581		0.0280255	0.0622783	0.00024111
	182	0.6825	0.0285882	0.00549234		0.0281562	0.0373463	0.000236866		182	0.6825	0.0285928	0.00301263		0.0281562	0.061588	0.000238407
	183	0.68625	0.0285811	0.00517479		0.0282869	0.0366948	0.000237678		183	0.68625	0.0285597	0.00212467		0.0282869	0.061588	0.000238983
	184	0.69	0.0285598	0.00422213		0.0284176	0.0363459	0.000237235		184	0.69	0.0285621	0.00218905		0.0284176	0.0615736	0.000238807
	185	0.69375	0.0286067	0.00631977		0.0285483	0.0364439	0.000236687		185	0.69375	0.0285949	0.00306897		0.0285483	0.0614111	0.00023838
	186	0.6975	0.0285622	0.00432947		0.028679	0.0361917	0.000235699		186	0.6975	0.02862	0.00374231		0.028679	0.0608992	0.00023745
	187	0.70125	0.0285755	0.00492432		0.0288097	0.0364393	0.000234928		187	0.70125	0.0286331	0.00409374		0.0288097	0.0604933	0.000235629
	188	0.705	0.0285923	0.00567572		0.0289404	0.0362404	0.000235573		188	0.705	0.0285878	0.0028785		0.0289404	0.061014	0.000237165
	189	0.70875	0.0285886	0.00551023		0.0290711	0.0361085	0.000232824		189	0.70875	0.0285592	0.00211126		0.0290711	0.0600745	0.00023374
	190	0.7125	0.028529	0.00284457		0.0292018	0.0361448	0.000232276		190	0.7125	0.0285931	0.00302068		0.0292018	0.0601736	0.000233269
	191	0.71625	0.0285766	0.00497352		0.0293325	0.0359317	0.000233322		191	0.71625	0.0285648	0.00226148		0.0293325	0.0599016	0.000233841
	192	0.72	0.0285715	0.00474542		0.0294632	0.0354771	0.000231391		192	0.72	0.0285338	0.00142986		0.0294632	0.0593401	0.000232342
	193	0.72375	0.028593	0.00570703		0.0295939	0.0354731	0.000231213		193	0.72375	0.0285678	0.00234196		0.0295939	0.05964	0.000232509
	194	0.7275	0.0285802	0.00513454		0.0297246	0.0353146	0.000229608		194	0.7275	0.0286198	0.00373695		0.0297246	0.0599433	0.000231706
	195	0.73125	0.0285611	0.00428027		0.0298553	0.0352194	0.000228539		195	0.73125	0.0285739	0.00250561		0.0298553	0.0597646	0.000229756
	196	0.735	0.0285893	0.00554154		0.029986	0.035345	0.000229938		196	0.735	0.0285726	0.00247073		0.029986	0.0587539	0.000230945
	197	0.73875	0.0285914	0.00563547		0.0301167	0.0351379	0.000229281		197	0.73875	0.0285663	0.00230172		0.0301167	0.0588066	0.000230027
	198	0.7425	0.0285868	0.00542973		0.0302474	0.0349871	0.000228128		198	0.7425	0.0285705	0.0024144		0.0302474	0.0587355	0.000228659
	199	0.74625	0.0285903	0.00558627		0.0303781	0.0351135	0.00022779		199	0.74625	0.0285647	0.0022588		0.0303781	0.0582845	0.000228239
	200	0.75	0.0285737	0.00484382		0.0305088	0.0348066	0.000226265		200	0.75	0.0286007	0.00322456		0.0305088	0.0581083	0.000227113
	201	0.75375	0.0285787	0.00506745		0.0306395	0.0346389	0.000224681		201	0.75375	0.0285672	0.00232587		0.0306395	0.0580374	0.00022543
	202	0.7575	0.0285999	0.00601564		0.0307702	0.0343802	0.000226183		202	0.7575	0.0285645	0.00225344		0.0307702	0.0578945	0.000226793
	203	0.76125	0.0285904	0.00559074		0.0309009	0.0345556	0.000225205		203	0.76125	0.0285721	0.00245732		0.0309009	0.0572355	0.000225144
	204	0.765	0.0285666	0.00452626		0.0310316	0.0338572	0.000224289		204	0.765	0.0285567	0.00204419		0.0310316	0.0576215	0.000225319
	205	0.76875	0.0286004	0.006038		0.0311622	0.0339083	0.000222692		205	0.76875	0.0286072	0.00339893		0.0311622	0.0571321	0.000223262
	206	0.7725	0.0286057	0.00627505		0.0312929	0.034052	0.000222185		206	0.7725	0.028574	0.00250829		0.0312929	0.0563545	0.000222102
	207	0.77625	0.0286285	0.0072948		0.0314236	0.033629	0.000222432		207	0.77625	0.028593	0.003018		0.0314236	0.0565739	0.000222918
	208	0.78	0.0286026	0.0061364		0.0315543	0.0339727	0.000221767		208	0.78	0.0285713	0.00243586		0.0315543	0.0565597	0.000222098
	209	0.78375	0.0285727	0.00479909		0.031685	0.0338906	0.000221571		209	0.78375	0.0286201	0.003745		0.031685	0.0564694	0.000221864
	210	0.7875	0.0285832	0.00526871		0.0318157	0.0341452	0.000221923		210	0.7875	0.0285548	0.00199322		0.0318157	0.0558733	0.000221313
	211	0.79125	0.0285677	0.00457546		0.0319464	0.0336378	0.000219124		211	0.79125	0.0285503	0.0018725		0.0319464	0.0560505	0.000219234
	212	0.795	0.0285742	0.00486618		0.0320771	0.0330149	0.000219703		212	0.795	0.0285648	0.00226148		0.0320771	0.0559435	0.000220383
	213	0.79875	0.0285544	0.00398061		0.0322078	0.0334136	0.000217484		213	0.79875	0.0286219	0.00379328		0.0322078	0.0560095	0.000217614
	214	0.8025	0.0285567	0.00408348		0.0323385	0.0327309	0.000217715		214	0.8025	0.0285707	0.00241976		0.0323385	0.0551417	0.000217778
	215	0.80625	0.0285629	0.00436078		0.0324692	0.0328224	0.000219117		215	0.80625	0.0285544	0.00198249		0.0324692	0.0552662	0.000219172
	216	0.81	0.0286312	0.00741556		0.0325999	0.032705	0.000217038		216	0.81	0.0285692	0.00237952		0.0325999	0.055095	0.000217295
	217	0.81375	0.0285304	0.00290718		0.0327306	0.033001	0.000216249		217	0.81375	0.0285776	0.00260487		0.0327306	0.0550162	0.00021601
	218	0.8175	0.0285951	0.00580095		0.0328613	0.0327472	0.000215955		218	0.8175	0.028572	0.00245464		0.0328613	0.0545269	0.000215422
	219	0.82125	0.0286102	0.00647631		0.032992	0.032585	0.000214313		219	0.82125	0.0285838	0.00277119		0.032992	0.0544383	0.000214062
	220	0.825	0.0285522	0.00388221		0.0331227	0.0323671	0.000214964		220	0.825	0.0286264	0.003914		0.0331227	0.0541045	0.000215091
	221	0.82875	0.0285664	0.00451732		0.0332534	0.0322822	0.000214613		221	0.82875	0.028607	0.00339357		0.0332534	0.0542986	0.000214892
	222	0.8325	0.0285899	0.00556838		0.0333841	0.0320539	0.000213515		222	0.8325	0.0285325	0.00139498		0.0333841	0.0535975	0.0002133
	223	0.83625	0.0286055	0.0062661		0.0335148	0.0314613	0.000212985		223	0.83625	0.0285858	0.00282484		0.0335148	0.0531975	0.000212754
	224	0.84	0.0285851	0.00535369		0.0336455	0.0314703	0.00021142		224	0.84	0.0285946	0.00306092		0.0336455	0.0531701	0.000211041
	225	0.84375	0.028588	0.0054834		0.0337762	0.0315983	0.000211966		225	0.84375	0.0286136	0.00357062		0.0337762	0.0526949	0.00021161
	226	0.8475	0.0285926	0.00568914		0.0339069	0.031342	0.000215135		226	0.8475	0.0285851	0.00280606		0.0339069	0.0530576	0.000215267
	227	0.85125	0.0286163	0.00674914		0.0340376	0.0311249	0.000215213		227	0.85125	0.0285399	0.0015935		0.0340376	0.0528806	0.000215265
	228	0.855	0.0285937	0.00573834		0.0341683	0.0312461	0.000216431		228	0.855	0.0285628	0.00220783		0.0341683	0.0520852	0.000215845
	229	0.85875	0.0286129	0.00659707		0.034299	0.0314409	0.000215929		229	0.85875	0.0286323	0.00407228		0.034299	0.0525615	0.000215474
	230	0.8625	0.028562	0.00432052		0.0344297	0.0313662	0.000216904		230	0.8625	0.0285798	0.00266388		0.0344297	0.0520952	0.000215938
	231	0.86625	0.0285681	0.00459335		0.0345604	0.0309336	0.000216402		231	0.86625	0.0285381	0.00154521		0.0345604	0.0516323	0.000215687
	232	0.87	0.0285948	0.00578753		0.0346911	0.0307871	0.0002155		232	0.87	0.0285486	0.00182689		0.0346911	0.0512967	0.000214674
	233	0.87375	0.028541	0.00338128		0.0348218	0.0306932	0.000217746		233	0.87375	0.0285943	0.00305287		0.0348218	0.0512724	0.000216951
	234	0.8775	0.0285867	0.00542525		0.0349525	0.0305681	0.000217302		234	0.8775	0.0285653	0.0022749		0.0349525	0.051214	0.000216649
	235	0.88125	0.02861	0.00646737		0.0350832	0.0306729	0.000216664		235	0.88125	0.0286157	0.00362696		0.0350832	0.0505928	0.000215271
	236	0.885	0.0285793	0.00509428		0.0352139	0.0305194	0.000216424		236	0.885	0.0285288	0.00129573		0.0352139	0.0504884	0.000214953
	237	0.88875	0.0285744	0.00487513		0.0353446	0.0302673	0.000215606		237	0.88875	0.0285667	0.00231246		0.0353446	0.0504442	0.000214546
	238	0.8925	0.0285671	0.00454863		0.0354753	0.0296263	0.000215602		238	0.8925	0.0285993	0.003187		0.0354753	0.0502315	0.000214878
	239	0.89625	0.0286298	0.00735294		0.035606	0.0296919	0.000217988		239	0.89625	0.0286188	0.00371012		0.035606	0.0496898	0.000216814
	240	0.9	0.0285974	0.00590382		0.0357367	0.029862	0.000219193		240	0.9	0.0285678	0.00234196		0.0357367	0.0492996	0.000217548
	241	0.90375	0.0285867	0.00542525		0.0358673	0.0297169	0.000219846		241	0.90375	0.028532	0.00138157		0.0358673	0.0498198	0.000218631
	242	0.9075	0.0286347	0.0075721		0.035998	0.0292384	0.000222724		242	0.9075	0.0285581	0.00208175		0.035998	0.0494107	0.000221295
	243	0.91125	0.02857	0.00467833		0.0361288	0.029265	0.000221882		243	0.91125	0.0286213	0.00377719		0.0361288	0.0492077	0.000221074
	244	0.915	0.0285544	0.00398061		0.0362594	0.0295706	0.000222295		244	0.915	0.0285853	0.00281143		0.0362594	0.0489105	0.000220453
	245	0.91875	0.0285987	0.00596197		0.0363901	0.0296759	0.000223399		245	0.91875	0.0285786	0.00263169		0.0363901	0.0489697	0.000221703
	246	0.9225	0.0285813	0.00518373		0.0365208	0.0292787	0.000223876		246	0.9225	0.0285626	0.00220247		0.0365208	0.0486253	0.000222353
	247	0.92625	0.0286632	0.00884679		0.0366515	0.0291593	0.000224608		247	0.92625	0.0285997	0.00319773		0.0366515	0.0484722	0.000222701
	248	0.93	0.0285643	0.00442339		0.0367822	0.0284834	0.000222768		248	0.93	0.0285653	0.0022749		0.0367822	0.0484334	0.000221668
	249	0.93375	0.0285577	0.0041282		0.0369129	0.0288975	0.000222942		249	0.93375	0.0285818	0.00271754		0.0369129	0.0480626	0.000221104
	250	0.9375	0.0285999	0.00601564		0.0370436	0.0284024	0.000225137		250	0.9375	0.0286145	0.00359477		0.0370436	0.0478566	0.000223566
	251	0.94125	0.0286222	0.00701302		0.0371743	0.0283981	0.00022425		251	0.94125	0.0285768	0.0025834		0.0371743	0.047334	0.000222644
	252	0.945	0.028564	0.00440998		0.037305	0.0285601	0.000225267		252	0.945	0.0285846	0.00279265		0.037305	0.0478558	0.000223687
	253	0.94875	0.0285761	0.00495116		0.0374357	0.0285879	0.000224095		253	0.94875	0.0285834	0.00276046		0.0374357	0.0473985	0.00022196
	254	0.9525	0.0286253	0.00715167		0.0375664	0.0279779	0.00022336		254	0.9525	0.0285685	0.00236074		0.0375664	0.0470329	0.000221623
	255	0.95625	0.0286237	0.00708011		0.0376971	0.0281468	0.000223696		255	0.95625	0.0286265	0.00391669		0.0376971	0.046732	0.000221718
	256	0.96	0.0285815	0.00519268		0.0378278	0.0277439	0.000225169		256	0.96	0.0286473	0.00447468		0.0378278	0.0466558	0.000223659
	257	0.96375	0.0285853	0.00536264		0.0379585	0.0278904	0.000225243		257	0.96375	0.0286082	0.00342576		0.0379585	0.0463212	0.000223068
	258	0.9675	0.028603	0.00615429		0.0380892	0.0277284	0.000226129		258	0.9675	0.0285772	0.00259413		0.0380892	0.0464329	0.000224406
	259	0.97125	0.0285732	0.00482145		0.0382199	0.0277107	0.000224645		259	0.97125	0.0286185	0.00370207		0.0382199	0.046234	0.000221964
	260	0.975	0.0286137	0.00663285		0.0383506	0.0270641	0.00022407		260	0.975	0.0286542	0.00465978		0.0383506	0.0458037	0.000222156
	261	0.97875	0.0285696	0.00466044		0.0384813	0.0270617	0.000226788		261	0.97875	0.0286282	0.00396229		0.0384813	0.0457098	0.000224747
	262	0.9825	0.0285863	0.00540736		0.038612	0.0273788	0.000226367		262	0.9825	0.0285891	0.00291337		0.038612	0.0452048	0.000223478
	263	0.98625	0.0286123	0.00657024		0.0387427	0.0274899	0.000224031		263	0.98625	0.0286179	0.00368598		0.0387427	0.0449954	0.000221071
	264	0.99	0.0285965	0.00586357		0.0388734	0.0269329	0.000222896		264	0.99	0.0286075	0.00340698		0.0388734	0.0448015	0.000220314
	265	0.99375	0.0285865	0.00541631		0.0390041	0.0267632	0.000219799		265	0.99375	0.0286492	0.00452565		0.0390041	0.0446961	0.000216952
	266	0.9975	0.0286253	0.00715167		0.0391348	0.0267724	0.000220425		266	0.9975	0.028639	0.00425202		0.0391348	0.0443954	0.000217665
	267	1.00125	0.0286196	0.00689674		0.0392655	0.0263169	0.000218026		267	1.00125	0.028606	0.00336674		0.0392655	0.0441638	0.000215445
	268	1.005	0.0286071	0.00633766		0.0393962	0.0264996	0.000217788		268	1.005	0.0286582	0.00476709		0.0393962	0.0440507	0.000215156
	269	1.00875	0.0285953	0.0058099		0.0395269	0.026403	0.000219564		269	1.00875	0.0286738	0.00518559		0.0395269	0.043525	0.000216425
	270	1.0125	0.0286197	0.00690121		0.0396576	0.0264854	0.000218122		270	1.0125	0.0286181	0.00369134		0.0396576	0.0440196	0.00021522
	271	1.01625	0.0286398	0.0078002		0.0397883	0.0265317	0.000216363		271	1.01625	0.0286656	0.00496561		0.0397883	0.0441339	0.000212784
	272	1.02	0.028574	0.00485723		0.039919	0.0264873	0.000215851		272	1.02	0.0286449	0.0044103		0.039919	0.0435487	0.000212797
	273	1.02375	0.0286077	0.0063645		0.0400497	0.0262536	0.000215277		273	1.02375	0.0286628	0.00489049		0.0400497	0.0432089	0.0002121
	274	1.0275	0.0286353	0.00759893		0.0401804	0.0258595	0.000215888		274	1.0275	0.0286098	0.00346868		0.0401804	0.0428233	0.000212659
	275	1.03125	0.028606	0.00628846		0.0403111	0.0255801	0.000215074		275	1.03125	0.0286797	0.00534386		0.0403111	0.042881	0.000212054
	276	1.035	0.0286739	0.00932535		0.0404418	0.0259389	0.000213555		276	1.035	0.0286423	0.00434055		0.0404418	0.0422096	0.000210176
	277	1.03875	0.0286475	0.00814459		0.0405725	0.025846	0.000214		277	1.03875	0.0286715	0.00512389		0.0405725	0.0424835	0.000210986
	278	1.0425	0.0285914	0.00563547		0.0407032	0.0252328	0.000213089		278	1.0425	0.0286389	0.00424934		0.0407032	0.0421738	0.000209903
	279	1.04625	0.0285906	0.00559969		0.0408338	0.0253567	0.000212276		279	1.04625	0.0286462	0.00444517		0.0408338	0.0423162	0.000208821
	280	1.05	0.0286242	0.00710248		0.0409646	0.0251146	0.000213015		280	1.05	0.0286105	0.00348746		0.0409646	0.0421794	0.000209995
	281	1.05375	0.0285702	0.00468728		0.0410952	0.0254175	0.000212363		281	1.05375	0.0286574	0.00474563		0.0410952	0.0422578	0.000209272
	282	1.0575	0.0285814	0.00518821		0.0412259	0.0249879	0.000212418		282	1.0575	0.0286378	0.00421983		0.0412259	0.0415275	0.000209365
	283	1.06125	0.0286598	0.00869472		0.0413566	0.024684	0.000210805		283	1.06125	0.0286531	0.00463028		0.0413566	0.0415471	0.000207778
	284	1.065	0.0285965	0.00586357		0.0414873	0.0247138	0.00021065		284	1.065	0.0286364	0.00418227		0.0414873	0.0415584	0.000207272
	285	1.06875	0.0285775	0.00501378		0.041618	0.0247287	0.000212355		285	1.06875	0.0286278	0.00395156		0.041618	0.0407592	0.000208612
	286	1.0725	0.0286392	0.00777336		0.0417487	0.0245289	0.000210238		286	1.0725	0.0286903	0.00562823		0.0417487	0.0408762	0.000206683
	287	1.07625	0.0285967	0.00587251		0.0418794	0.0246905	0.00020979		287	1.07625	0.0286582	0.00476709		0.0418794	0.0407835	0.000206123
	288	1.08	0.0286327	0.00748265		0.0420101	0.024642	0.000211173		288	1.08	0.0286892	0.00559872		0.0420101	0.0403075	0.000207096
	289	1.08375	0.0286244	0.00711142		0.0421408	0.02455	0.000209369		289	1.08375	0.0287255	0.00657252		0.0421408	0.0405875	0.000205855
	290	1.0875	0.0286466	0.00810434		0.0422715	0.0243106	0.000208151		290	1.0875	0.0286341	0.00412057		0.0422715	0.0401375	0.000204564
	291	1.09125	0.0286642	0.00889151		0.0424022	0.0239618	0.000207825		291	1.09125	0.0286722	0.00514266		0.0424022	0.0400188	0.000204297
	292	1.095	0.0286114	0.00652998		0.0425329	0.0239429	0.000207986		292	1.095	0.0285884	0.00289459		0.0425329	0.0398983	0.000204191
	293	1.09875	0.0286043	0.00621243		0.0426636	0.0238793	0.000209483		293	1.09875	0.0286866	0.00552897		0.0426636	0.0395508	0.000205692
	294	1.1025	0.0285946	0.00577859		0.0427943	0.0231663	0.000207606		294	1.1025	0.0286805	0.00536532		0.0427943	0.039287	0.000203925
	295	1.10625	0.0286083	0.00639133		0.042925	0.0235204	0.000206297		295	1.10625	0.0287164	0.0063284		0.042925	0.0392175	0.000202326
	296	1.11	0.0286556	0.00850687		0.0430557	0.0238354	0.000208193		296	1.11	0.0287151	0.00629353		0.0430557	0.0386481	0.00020392
	297	1.11375	0.0286232	0.00705775		0.0431864	0.0232944	0.000206205		297	1.11375	0.0287097	0.00614866		0.0431864	0.0390115	0.00020246
	298	1.1175	0.0286372	0.00768391		0.0433171	0.0232533	0.00020785		298	1.1175	0.0287631	0.0075812		0.0433171	0.038587	0.000203423
	299	1.12125	0.0286456	0.00805961		0.0434478	0.0230574	0.000206094		299	1.12125	0.0287151	0.00629353		0.0434478	0.038126	0.000202201
	300	1.125	0.0285918	0.00565336		0.0435785	0.0228491	0.000205446		300	1.125	0.0287367	0.00687298		0.0435785	0.0381138	0.000201289
	301	1.12875	0.0286335	0.00751843		0.0437092	0.0230811	0.00020694		301	1.12875	0.0286966	0.00579723		0.0437092	0.0383177	0.000202376
	302	1.1325	0.0286139	0.0066418		0.0438399	0.0231415	0.000204887		302	1.1325	0.0287019	0.00593941		0.0438399	0.0376723	0.000199988
	303	1.13625	0.0285707	0.00470964		0.0439706	0.0228789	0.000205336		303	1.13625	0.0286907	0.00563896		0.0439706	0.0377417	0.000200689
	304	1.14	0.0286054	0.00626163		0.0441013	0.0227287	0.000205714		304	1.14	0.0286835	0.0054458		0.0441013	0.0375968	0.000201453
	305	1.14375	0.0286458	0.00806856		0.044232	0.0225366	0.000203812		305	1.14375	0.0287548	0.00735854		0.044232	0.0373807	0.000199661
	306	1.1475	0.0286534	0.00840847		0.0443627	0.0223109	0.000204488		306	1.1475	0.0287398	0.00695614		0.0443627	0.0372161	0.000200071
	307	1.15125	0.028626	0.00718298		0.0444934	0.0222203	0.000203862		307	1.15125	0.028771	0.00779313		0.0444934	0.0368054	0.000199229
	308	1.155	0.02866	0.00870366		0.0446241	0.021928	0.000202269		308	1.155	0.0287111	0.00618622		0.0446241	0.0365696	0.000198204
	309	1.15875	0.028614	0.00664627		0.0447548	0.0217203	0.000202972		309	1.15875	0.0287832	0.00812042		0.0447548	0.0368812	0.000198595
	310	1.1625	0.0286236	0.00707564		0.0448855	0.0218682	0.000202905		310	1.1625	0.0287736	0.00786288		0.0448855	0.0363588	0.00019817
	311	1.16625	0.0286356	0.00761235		0.0450162	0.0220176	0.000203039		311	1.16625	0.0288897	0.0109775		0.0450162	0.0361022	0.000197617
	312	1.17	0.0286039	0.00619454		0.0451469	0.0217281	0.000204265		312	1.17	0.0288462	0.0098105		0.0451469	0.0361386	0.00019917
	313	1.17375	0.0286454	0.00805067		0.0452776	0.0217305	0.000201374		313	1.17375	0.0288734	0.0105402		0.0452776	0.0360184	0.000196276
	314	1.1775	0.0287152	0.0111725		0.0454083	0.0217171	0.000201091		314	1.1775	0.0289349	0.01219		0.0454083	0.0355605	0.000196366
	315	1.18125	0.0286702	0.00915987		0.045539	0.0219314	0.000202327		315	1.18125	0.0289531	0.0126783		0.045539	0.0357708	0.000197292
	316	1.185	0.0286034	0.00617218		0.0456696	0.0213599	0.000200851		316	1.185	0.0290036	0.014033		0.0456696	0.0354606	0.000196128
	317	1.18875	0.0285936	0.00573386		0.0458003	0.0211873	0.000201838		317	1.18875	0.0290399	0.0150068		0.0458003	0.0351628	0.000196982
	318	1.1925	0.0286198	0.00690568		0.0459311	0.0212993	0.000201565		318	1.1925	0.0290175	0.0144059		0.0459311	0.034987	0.000196565
	319	1.19625	0.0286709	0.00919118		0.0460617	0.020956	0.000199415		319	1.19625	0.0290736	0.0159109		0.0460617	0.0348111	0.000194432
	320	1.2	0.0286362	0.00763919		0.0461924	0.0209908	0.000200322		320	1.2	0.0291167	0.0170671		0.0461924	0.034411	0.000195492
	321	1.20375	0.0286541	0.00843978		0.0463231	0.0208722	0.000199044		321	1.20375	0.0291055	0.0167666		0.0463231	0.0344372	0.000194165
	322	1.2075	0.0286618	0.00878417		0.0464538	0.0205023	0.000198486		322	1.2075	0.0292413	0.0204097		0.0464538	0.0340053	0.000193378
	323	1.21125	0.0286832	0.00974131		0.0465845	0.020373	0.000201446		323	1.21125	0.0292129	0.0196478		0.0465845	0.0340822	0.000195792
	324	1.215	0.0286468	0.00811328		0.0467152	0.0206667	0.000202505		324	1.215	0.0292286	0.020069		0.0467152	0.0340533	0.000197307
	325	1.21875	0.0286634	0.00885573		0.0468459	0.020206	0.00020338		325	1.21875	0.0292284	0.0200636		0.0468459	0.0338222	0.000197959
	326	1.2225	0.028625	0.00713826		0.0469766	0.0206487	0.0002039		326	1.2225	0.0291776	0.0187008		0.0469766	0.0333671	0.000198123
	327	1.22625	0.0286847	0.00980839		0.0471073	0.0200529	0.000204273		327	1.22625	0.0292227	0.0199107		0.0471073	0.0335134	0.00019894
	328	1.23	0.0286574	0.00858738		0.047238	0.0201013	0.000206992		328	1.23	0.0292163	0.019739		0.047238	0.0334147	0.000201557
	329	1.23375	0.0286593	0.00867236		0.0473687	0.0198961	0.00020606		329	1.23375	0.0291946	0.0191569		0.0473687	0.0331938	0.000200597
	330	1.2375	0.0286237	0.00708011		0.0474994	0.0200222	0.000206622		330	1.2375	0.0292557	0.020796		0.0474994	0.0330398	0.00020088
	331	1.24125	0.0286585	0.00863658		0.0476301	0.019571	0.000207324		331	1.24125	0.0292439	0.0204794		0.0476301	0.0326824	0.000201549
	332	1.245	0.028619	0.0068699		0.0477608	0.0194346	0.000206558		332	1.245	0.0292365	0.0202809		0.0477608	0.0325059	0.000201038
	333	1.24875	0.0286867	0.00989785		0.0478915	0.0191692	0.000207157		333	1.24875	0.0292466	0.0205519		0.0478915	0.0327365	0.000201566
	334	1.2525	0.0287096	0.0109221		0.0480222	0.0191965	0.000208179		334	1.2525	0.0292964	0.0218878		0.0480222	0.0323173	0.00020235
	335	1.25625	0.0287043	0.010685		0.0481529	0.0193922	0.000208586		335	1.25625	0.0293552	0.0234652		0.0481529	0.032106	0.000202572
	336	1.26	0.0286765	0.00944164		0.0482836	0.0195548	0.000208755		336	1.26	0.0292925	0.0217832		0.0482836	0.0321648	0.000202511
	337	1.26375	0.0286473	0.00813564		0.0484143	0.0194295	0.000209127		337	1.26375	0.0293192	0.0224995		0.0484143	0.0323045	0.000202805
	338	1.2675	0.0286857	0.00985312		0.048545	0.0196995	0.000209389		338	1.2675	0.0293741	0.0239723		0.048545	0.031753	0.000202757
	339	1.27125	0.0286794	0.00957135		0.0486757	0.0194974	0.00021107		339	1.27125	0.0293579	0.0235377		0.0486757	0.0313512	0.000204626
	340	1.275	0.0287024	0.0106		0.0488064	0.018626	0.000209167		340	1.275	0.0293976	0.0246027		0.0488064	0.0313751	0.000203237
	341	1.27875	0.0287471	0.0125993		0.0489371	0.0188095	0.000209301		341	1.27875	0.0294752	0.0266844		0.0489371	0.0316119	0.000203473
	342	1.2825	0.0287064	0.0107789		0.0490678	0.0186432	0.000210469		342	1.2825	0.0295947	0.0298902		0.0490678	0.031118	0.000204262
	343	1.28625	0.0287543	0.0129213		0.0491985	0.0186498	0.000210044		343	1.28625	0.0296314	0.0308748		0.0491985	0.0309543	0.000203266
	344	1.29	0.0288278	0.0162087		0.0493292	0.0181375	0.000209972		344	1.29	0.0297712	0.0346251		0.0493292	0.0309398	0.000203927
	345	1.29375	0.0289848	0.0232306		0.0494599	0.0183646	0.000209585		345	1.29375	0.0300409	0.0418603		0.0494599	0.0306363	0.000203519
	346	1.2975	0.0292135	0.0334595		0.0495906	0.0182758	0.000210722		346	1.2975	0.0303589	0.0503911		0.0495906	0.0303692	0.000204043
	347	1.30125	0.0294868	0.0456831		0.0497213	0.0184562	0.000212173		347	1.30125	0.0307449	0.0607462		0.0497213	0.0303543	0.000205692
	348	1.305	0.0299173	0.0649376		0.049852	0.0183411	0.00021053		348	1.305	0.0313937	0.0781513		0.049852	0.0301731	0.000203906
	349	1.30875	0.0305677	0.0940273		0.0499827	0.0178964	0.000211062		349	1.30875	0.0322507	0.101142		0.0499827	0.0299124	0.000204439
	350	1.3125	0.031475	0.134607		0.0501134	0.0180223	0.000210505		350	1.3125	0.0333054	0.129436		0.0501134	0.02992	0.000203768
	351	1.31625	0.0325363	0.182075		0.0502441	0.0184481	0.000211905		351	1.31625	0.0346107	0.164453		0.0502441	0.0293138	0.000204861
	352	1.32	0.0337311	0.235513		0.0503748	0.0178791	0.000212152		352	1.32	0.035987	0.201374		0.0503748	0.0292369	0.000204946
	353	1.32375	0.0349901	0.291823		0.0505055	0.0176304	0.000211744		353	1.32375	0.037402	0.239334		0.0505055	0.0294459	0.000205375
	354	1.3275	0.0363045	0.350611		0.0506361	0.0172653	0.000210429		354	1.3275	0.038833	0.277723		0.0506361	0.029106	0.000203487
	355	1.33125	0.0376297	0.409882		0.0507669	0.0175221	0.000212624		355	1.33125	0.0402392	0.315446		0.0507669	0.0289305	0.000205479
	356	1.335	0.038893	0.466384		0.0508975	0.0172682	0.000210973		356	1.335	0.0418142	0.357698		0.0508975	0.0288484	0.000204014
	357	1.33875	0.0403157	0.530016		0.0510282	0.0175552	0.000211866		357	1.33875	0.0433862	0.39987		0.0510282	0.0285488	0.000204383
	358	1.3425	0.0417743	0.595253		0.0511589	0.0171652	0.00021214		358	1.3425	0.045176	0.447884		0.0511589	0.0285618	0.000205317
	359	1.34625	0.0431918	0.658652		0.0512896	0.0175236	0.000213817		359	1.34625	0.0472267	0.502897		0.0512896	0.0284061	0.000205954
	360	1.35	0.0446563	0.724153		0.0514203	0.0168306	0.000211132		360	1.35	0.0494687	0.563043		0.0514203	0.0282745	0.000203802
	361	1.35375	0.046156	0.791228		0.051551	0.0170547	0.000213044		361	1.35375	0.0519312	0.629103		0.051551	0.0282198	0.000205633
	362	1.3575	0.0474469	0.848965		0.0516817	0.0167176	0.000211361		362	1.3575	0.0544344	0.696256		0.0516817	0.0281383	0.000204063
	363	1.36125	0.0486836	0.904278		0.0518124	0.0169826	0.000212644		363	1.36125	0.0570193	0.7656		0.0518124	0.0277056	0.000205049
	364	1.365	0.049662	0.948037		0.0519431	0.0166979	0.000212432		364	1.365	0.0596119	0.83515		0.0519431	0.0280444	0.000205084
	365	1.36875	0.0503557	0.979064		0.0520738	0.0164175	0.000213174		365	1.36875	0.0619265	0.897243		0.0520738	0.0277581	0.000206328
	366	1.3725	0.0507148	0.995125		0.0522045	0.0154405	0.000211033		366	1.3725	0.0637375	0.945826		0.0522045	0.0272435	0.000204204
	367	1.37625	0.0508238	1		0.0523352	0.0162083	0.000212565		367	1.37625	0.0650352	0.980639		0.0523352	0.0270025	0.000205363
	368	1.38	0.0506125	0.990549		0.0524659	0.0160652	0.000212284		368	1.38	0.0657068	0.998656		0.0524659	0.0270853	0.000204745
	369	1.38375	0.0501849	0.971425		0.0525966	0.0162025	0.000212667		369	1.38375	0.0657569	1		0.0525966	0.0266556	0.00020504
	370	1.3875	0.0496998	0.949728		0.0527273	0.0165429	0.000213724		370	1.3875	0.0652831	0.98729		0.0527273	0.0267777	0.000205973
	371	1.39125	0.0490865	0.922298		0.052858	0.0161391	0.000214145		371	1.39125	0.0644361	0.964567		0.052858	0.0269477	0.000206796
	372	1.395	0.0483806	0.890726		0.0529887	0.0158076	0.000211472		372	1.395	0.0632898	0.933816		0.0529887	0.0262596	0.00020381
	373	1.39875	0.0476422	0.8577		0.0531194	0.0157848	0.000213655		373	1.39875	0.0620694	0.901077		0.0531194	0.0262771	0.000206356
	374	1.4025	0.0469504	0.826759		0.0532501	0.0161056	0.000212462		374	1.4025	0.0608211	0.867589		0.0532501	0.0259936	0.000204672
	375	1.40625	0.0462383	0.794909		0.0533808	0.0159723	0.000213352		375	1.40625	0.0595839	0.834399		0.0533808	0.0260728	0.000205844
	376	1.41	0.0456318	0.767783		0.0535115	0.0152299	0.00021305		376	1.41	0.0584201	0.803178		0.0535115	0.0260725	0.000205297
	377	1.41375	0.0449069	0.735361		0.0536422	0.0152659	0.000214289		377	1.41375	0.0572989	0.7731		0.0536422	0.0261132	0.000206657
	378	1.4175	0.0442517	0.706057		0.0537729	0.0152258	0.000211862		378	1.4175	0.0562956	0.746185		0.0537729	0.0258142	0.000204119
	379	1.42125	0.0436035	0.677065		0.0539036	0.0150939	0.000213508		379	1.42125	0.0552309	0.717623		0.0539036	0.0251985	0.000205446
	380	1.425	0.0429968	0.64993		0.0540343	0.0150867	0.000212649		380	1.425	0.0542469	0.691226		0.0540343	0.0249977	0.000204605
	381	1.42875	0.0423748	0.622111		0.054165	0.0149429	0.00021314		381	1.42875	0.0532864	0.665459		0.054165	0.0252566	0.000205477
	382	1.4325	0.0417576	0.594506		0.0542957	0.0148217	0.000213149		382	1.4325	0.0523072	0.63919		0.0542957	0.0253419	0.000204955
	383	1.43625	0.0411208	0.566024		0.0544264	0.0151571	0.000214801		383	1.43625	0.0513886	0.614547		0.0544264	0.0246944	0.00020636
	384	1.44	0.0405173	0.539032		0.0545571	0.0149312	0.000213144		384	1.44	0.0503941	0.587868		0.0545571	0.0248894	0.000204915
	385	1.44375	0.039931	0.51281		0.0546878	0.0148025	0.000212931		385	1.44375	0.049479	0.563319		0.0546878	0.0247462	0.000204636
	386	1.4475	0.0394694	0.492164		0.0548185	0.0148475	0.000213099		386	1.4475	0.0485616	0.538708		0.0548185	0.0244577	0.000204238
	387	1.45125	0.038905	0.466921		0.0549492	0.0142914	0.000213981		387	1.45125	0.0477273	0.516327		0.0549492	0.0242252	0.000205547
	388	1.455	0.0384235	0.445385		0.0550799	0.0149178	0.000213669		388	1.455	0.0469166	0.494578		0.0550799	0.024073	0.00020423
	389	1.45875	0.0379291	0.423273		0.0552106	0.0149534	0.000214311		389	1.45875	0.0459864	0.469624		0.0552106	0.0241724	0.000205367
	390	1.4625	0.037504	0.40426		0.0553413	0.0143075	0.000212739		390	1.4625	0.0452106	0.448812		0.0553413	0.0241351	0.000204402
	391	1.46625	0.0370299	0.383055		0.0554719	0.0143648	0.00021426		391	1.46625	0.0443481	0.425674		0.0554719	0.0237971	0.000205579
	392	1.47	0.0366244	0.364919		0.0556027	0.0143329	0.000212504		392	1.47	0.043676	0.407644		0.0556027	0.0237883	0.000204153
	393	1.47375	0.0362471	0.348044		0.0557334	0.0143689	0.000214533		393	1.47375	0.0428653	0.385896		0.0557334	0.0235084	0.00020628
	394	1.4775	0.0359419	0.334393		0.055864	0.0137086	0.000213197		394	1.4775	0.0422116	0.368359		0.055864	0.0232461	0.000204432
	395	1.48125	0.0355215	0.315591		0.0559947	0.013803	0.000213529		395	1.48125	0.0414999	0.349267		0.0559947	0.0230582	0.000204693
	396	1.485	0.0352031	0.30135		0.0561254	0.0138453	0.000211908		396	1.485	0.0408452	0.331703		0.0561254	0.0229827	0.000203278
	397	1.48875	0.0349223	0.288791		0.0562561	0.0133629	0.000213094		397	1.48875	0.0402652	0.316144		0.0562561	0.0231156	0.000204828
	398	1.4925	0.0345571	0.272457		0.0563868	0.0139208	0.000213559		398	1.4925	0.0397164	0.301421		0.0563868	0.023	0.000204695
	399	1.49625	0.0343047	0.261168		0.0565175	0.0132017	0.000213615		399	1.49625	0.0391571	0.286417		0.0565175	0.0225613	0.000204693
	400	1.5	0.0340946	0.251771		0.0566482	0.0134117	0.000212907		400	1.5	0.0386483	0.272768		0.0566482	0.0224315	0.000204144
	401	1.50375	0.0338524	0.240939		0.0567789	0.0137867	0.000215546		401	1.50375	0.038235	0.26168		0.0567789	0.022277	0.00020599
	402	1.5075	0.0336639	0.232508		0.0569096	0.0132862	0.000212547		402	1.5075	0.0377366	0.24831		0.0569096	0.0220865	0.000203656
	403	1.51125	0.0334663	0.22367		0.0570403	0.0133077	0.000213461		403	1.51125	0.0373615	0.238247		0.0570403	0.022086	0.000204055
	404	1.515	0.0332691	0.21485		0.057171	0.0131762	0.000214068		404	1.515	0.036943	0.22702		0.057171	0.0217614	0.000204495
	405	1.51875	0.0331047	0.207497		0.0573017	0.0133979	0.000215164		405	1.51875	0.0366176	0.218291		0.0573017	0.0216677	0.000205569
	406	1.5225	0.0329263	0.199518		0.0574324	0.0132699	0.000213773		406	1.5225	0.0362493	0.208411		0.0574324	0.0217263	0.000204582
	407	1.52625	0.0327869	0.193283		0.0575631	0.0127908	0.000213627		407	1.52625	0.0359814	0.201224		0.0575631	0.0214138	0.000204082
	408	1.53	0.0326376	0.186605		0.0576938	0.0130161	0.000212922		408	1.53	0.0356665	0.192776		0.0576938	0.0213913	0.00020329
	409	1.53375	0.0324936	0.180165		0.0578245	0.0129983	0.000213395		409	1.53375	0.0354223	0.186225		0.0578245	0.0215716	0.000204171
	410	1.5375	0.0323952	0.175764		0.0579552	0.0128556	0.00021215		410	1.5375	0.0351847	0.179851		0.0579552	0.0208547	0.000202674
	411	1.54125	0.0322637	0.169882		0.0580859	0.0126356	0.000212619		411	1.54125	0.0349929	0.174706		0.0580859	0.0209524	0.000203337
	412	1.545	0.032179	0.166094		0.0582166	0.0128035	0.000213249		412	1.545	0.0346746	0.166167		0.0582166	0.0208122	0.000203315
	413	1.54875	0.0320634	0.160924		0.0583473	0.0130205	0.000212933		413	1.54875	0.0345352	0.162427		0.0583473	0.0205253	0.000203157
	414	1.5525	0.0319514	0.155915		0.058478	0.0124256	0.000212082		414	1.5525	0.0343769	0.158181		0.058478	0.0207825	0.000202222
	415	1.55625	0.0318608	0.151862		0.0586087	0.0123531	0.00021233		415	1.55625	0.0341908	0.153188		0.0586087	0.0204761	0.000202911
	416	1.56	0.0318422	0.15103		0.0587394	0.0122798	0.000211433		416	1.56	0.0340584	0.149636		0.0587394	0.0206165	0.000202106
	417	1.56375	0.0317142	0.145306		0.0588701	0.0121159	0.000212981		417	1.56375	0.0338575	0.144247		0.0588701	0.0201637	0.00020357
	418	1.5675	0.0316494	0.142407		0.0590008	0.011933	0.000210439		418	1.5675	0.0337397	0.141087		0.0590008	0.0201122	0.000201098
	419	1.57125	0.0315673	0.138735		0.0591315	0.0123069	0.000211281		419	1.57125	0.0335688	0.136502		0.0591315	0.0199453	0.000200973
	420	1.575	0.031492	0.135367		0.0592622	0.0118358	0.00021043		420	1.575	0.0334915	0.134428		0.0592622	0.0195036	0.000200407
	421	1.57875	0.0314671	0.134254		0.0593929	0.0118383	0.000210092		421	1.57875	0.0333839	0.131542		0.0593929	0.0195168	0.000199769
	422	1.5825	0.0313501	0.129021		0.0595236	0.0118931	0.000209337		422	1.5825	0.0332486	0.127912		0.0595236	0.0198727	0.000199638
	423	1.58625	0.0313001	0.126785		0.0596543	0.0121197	0.000210531		423	1.58625	0.0331017	0.123971		0.0596543	0.01918	0.000200579
	424	1.59	0.031257	0.124857		0.059785	0.01178	0.000208697		424	1.59	0.0330654	0.122997		0.059785	0.0194219	0.000199079
	425	1.59375	0.0311852	0.121646		0.0599157	0.0116716	0.000210235		425	1.59375	0.0328853	0.118166		0.0599157	0.0195109	0.000200466
	426	1.5975	0.0311464	0.11991		0.0600464	0.0120813	0.000207572		426	1.5975	0.0328258	0.11657		0.0600464	0.019217	0.000197612
	427	1.60125	0.0311385	0.119557		0.0601771	0.011431	0.000207852		427	1.60125	0.032677	0.112578		0.0601771	0.0191673	0.000198101
	428	1.605	0.0310733	0.116641		0.0603078	0.0115327	0.000208984		428	1.605	0.0326849	0.11279		0.0603078	0.0190087	0.000198277
	429	1.60875	0.0309572	0.111448		0.0604384	0.0111406	0.000207998		429	1.60875	0.0325782	0.109927		0.0604384	0.0188529	0.00019801
	430	1.6125	0.0309602	0.111582		0.0605692	0.0111007	0.000206794		430	1.6125	0.0325073	0.108025		0.0605692	0.0186346	0.000196956
	431	1.61625	0.0309089	0.109288		0.0606998	0.0113823	0.00020834		431	1.61625	0.0324138	0.105517		0.0606998	0.0184009	0.000197665
	432	1.62	0.0308417	0.106282		0.0608305	0.0112101	0.000206348		432	1.62	0.0323129	0.10281		0.0608305	0.0184061	0.000195825
	433	1.62375	0.0308454	0.106448		0.0609612	0.0109599	0.000207062		433	1.62375	0.0322707	0.101678		0.0609612	0.0183426	0.000197229
	434	1.6275	0.0307652	0.102861		0.0610919	0.0109335	0.000206814		434	1.6275	0.0321824	0.0993095		0.0610919	0.0182841	0.000196395
	435	1.63125	0.0307808	0.103558		0.0612226	0.0112996	0.000206562		435	1.63125	0.0321407	0.0981908		0.0612226	0.0182643	0.000196574
	436	1.635	0.0307252	0.101072		0.0613533	0.0107255	0.000207159		436	1.635	0.0320372	0.0954143		0.0613533	0.0179692	0.000197087
	437	1.63875	0.0307044	0.100141		0.061484	0.0112026	0.000207975		437	1.63875	0.0319898	0.0941427		0.061484	0.0178346	0.000197431
	438	1.6425	0.0306678	0.0985044		0.0616147	0.0108423	0.000205399		438	1.6425	0.031863	0.0907411		0.0616147	0.0178365	0.000195332
	439	1.64625	0.0306182	0.096286		0.0617454	0.0105632	0.000206111		439	1.64625	0.0319129	0.0920797		0.0617454	0.0175672	0.00019562
	440	1.65	0.0305832	0.0947206		0.0618761	0.0106645	0.000204836		440	1.65	0.0317875	0.0887156		0.0618761	0.0173529	0.000194101
	441	1.65375	0.0304782	0.0900243		0.0620068	0.0102929	0.000206026		441	1.65375	0.0317421	0.0874977		0.0620068	0.0174722	0.000195826
	442	1.6575	0.0304418	0.0883963		0.0621375	0.0106028	0.0002058		442	1.6575	0.0316716	0.0856064		0.0621375	0.0169931	0.00019491
	443	1.66125	0.0303943	0.0862718		0.0622682	0.010306	0.000206005		443	1.66125	0.031587	0.0833369		0.0622682	0.0173743	0.000195703
	444	1.665	0.0303945	0.0862808		0.0623989	0.0102711	0.000204981		444	1.665	0.0315168	0.0814537		0.0623989	0.0171771	0.000194034
	445	1.66875	0.0303647	0.0849479		0.0625296	0.0104813	0.00020501		445	1.66875	0.0314868	0.0806489		0.0625296	0.0172906	0.000194967
	446	1.6725	0.0303426	0.0839595		0.0626603	0.00998011	0.000204662		446	1.6725	0.0314449	0.0795248		0.0626603	0.0164871	0.000194026
	447	1.67625	0.0303422	0.0839416		0.062791	0.0100266	0.000205569		447	1.67625	0.0314188	0.0788247		0.062791	0.0169101	0.000194812
	448	1.68	0.0302706	0.0807392		0.0629217	0.010325	0.000205362		448	1.68	0.0313939	0.0781567		0.0629217	0.0167292	0.000194659
	449	1.68375	0.0302081	0.0779439		0.0630524	0.0100897	0.000204957		449	1.68375	0.0312657	0.0747175		0.0630524	0.0168202	0.000194038
	450	1.6875	0.0301458	0.0751574		0.0631831	0.0100651	0.000204633		450	1.6875	0.0312182	0.0734433		0.0631831	0.0166541	0.000193746
	451	1.69125	0.0301784	0.0766155		0.0633138	0.00981481	0.000204226		451	1.69125	0.0312129	0.0733011		0.0633138	0.0160428	0.000193211
	452	1.695	0.0301211	0.0740527		0.0634445	0.00972329	0.000204221		452	1.695	0.0311444	0.0714634		0.0634445	0.0160525	0.000193191
	453	1.69875	0.0301159	0.0738201		0.0635752	0.00983588	0.000204396		453	1.69875	0.0311435	0.0714393		0.0635752	0.0161312	0.000193295
	454	1.7025	0.0300837	0.07238		0.0637059	0.01005	0.000203521		454	1.7025	0.0310038	0.0676916		0.0637059	0.0160614	0.000192925
	455	1.70625	0.0299937	0.0683546		0.0638366	0.00972196	0.000204781		455	1.70625	0.031057	0.0691188		0.0638366	0.0156856	0.000193698
	456	1.71	0.0300185	0.0694638		0.0639673	0.00946075	0.000201538		456	1.71	0.0309162	0.0653416		0.0639673	0.0157448	0.000190921
	457	1.71375	0.030015	0.0693073		0.064098	0.00942716	0.000203591		457	1.71375	0.0308804	0.0643812		0.064098	0.015637	0.000192907
	458	1.7175	0.0299353	0.0657426		0.0642287	0.00969854	0.000202293		458	1.7175	0.0308847	0.0644966		0.0642287	0.0152483	0.00019123
	459	1.72125	0.0299438	0.0661228		0.0643594	0.00919005	0.000203171		459	1.72125	0.0307924	0.0620205		0.0643594	0.0154987	0.000192272
	460	1.725	0.0298985	0.0640967		0.0644901	0.0096669	0.000203111		460	1.725	0.0307563	0.061052		0.0644901	0.0154347	0.000192008
	461	1.72875	0.0298754	0.0630635		0.0646208	0.00934174	0.000203141		461	1.72875	0.0306723	0.0587986		0.0646208	0.0153603	0.000191887
	462	1.7325	0.0298627	0.0624955		0.0647515	0.00902002	0.00020097		462	1.7325	0.03067	0.0587369		0.0647515	0.0149487	0.000189912
	463	1.73625	0.0297893	0.0592126		0.0648822	0.00917803	0.000203973		463	1.73625	0.0306011	0.0568885		0.0648822	0.0153898	0.000192884
	464	1.74	0.0298511	0.0619767		0.0650128	0.00925899	0.000201553		464	1.74	0.0305756	0.0562045		0.0650128	0.0149696	0.00019062
	465	1.74375	0.029774	0.0585283		0.0651435	0.00922408	0.000202043		465	1.74375	0.0305658	0.0559416		0.0651435	0.0148615	0.000190937
	466	1.7475	0.0297512	0.0575086		0.0652743	0.00902661	0.000202884		466	1.7475	0.0304803	0.0536479		0.0652743	0.014628	0.000191569
	467	1.75125	0.0297113	0.055724		0.065405	0.00905011	0.000200804		467	1.75125	0.0304543	0.0529504		0.065405	0.0144516	0.000189936
	468	1.755	0.0297313	0.0566185		0.0655357	0.00880281	0.00020096		468	1.755	0.030439	0.0525399		0.0655357	0.0145272	0.000189999
	469	1.75875	0.0296243	0.0518329		0.0656663	0.00869405	0.000202861		469	1.75875	0.0303528	0.0502275		0.0656663	0.0143654	0.000191455
	470	1.7625	0.0295686	0.0493416		0.065797	0.0088121	0.000201084		470	1.7625	0.0303133	0.0491678		0.065797	0.014133	0.000189433
	471	1.76625	0.0295994	0.0507192		0.0659277	0.00869903	0.000202274		471	1.76625	0.0303092	0.0490578		0.0659277	0.0143468	0.000190964
	472	1.77	0.0295956	0.0505492		0.0660584	0.00885952	0.000201192		472	1.77	0.0302433	0.04729		0.0660584	0.013863	0.000189459
	473	1.77375	0.0295287	0.0475571		0.0661891	0.00864861	0.000199873		473	1.77375	0.0302411	0.047231		0.0661891	0.0144567	0.000188946
	474	1.7775	0.0295594	0.0489302		0.0663198	0.00795059	0.000199847		474	1.7775	0.0301655	0.0452029		0.0663198	0.0141013	0.000189208
	475	1.78125	0.0295873	0.050178		0.0664505	0.00846546	0.000200191		475	1.78125	0.0301334	0.0443417		0.0664505	0.0138017	0.000188717
	476	1.785	0.0294804	0.0453968		0.0665812	0.00840555	0.000199532		476	1.785	0.0300873	0.043105		0.0665812	0.0135354	0.000188043
	477	1.78875	0.0294809	0.0454192		0.0667119	0.00841111	0.00020151		477	1.78875	0.0300561	0.042268		0.0667119	0.0138563	0.000189695
	478	1.7925	0.0294037	0.0419663		0.0668426	0.00823948	0.000200098		478	1.7925	0.0299894	0.0404787		0.0668426	0.013729	0.000188868
	479	1.79625	0.0294461	0.0438627		0.0669733	0.00841688	0.000199986		479	1.79625	0.0299911	0.0405243		0.0669733	0.0137252	0.000188527
	480	1.8	0.0293991	0.0417606		0.067104	0.00849856	0.000199726		480	1.8	0.0299276	0.0388208		0.067104	0.0135454	0.000188261
	481	1.80375	0.0293781	0.0408213		0.0672347	0.00766834	0.000198904		481	1.80375	0.0298838	0.0376458		0.0672347	0.013359	0.000187764
	482	1.8075	0.0293645	0.0402131		0.0673654	0.00816683	0.000199571		482	1.8075	0.0298628	0.0370824		0.0673654	0.013273	0.000188172
	483	1.81125	0.0293367	0.0389697		0.0674961	0.00785287	0.000201278		483	1.81125	0.0298212	0.0359665		0.0674961	0.0128621	0.000189304
	484	1.815	0.0293505	0.0395869		0.0676268	0.00812359	0.000198619		484	1.815	0.0297913	0.0351643		0.0676268	0.0130791	0.000186868
	485	1.81875	0.0292895	0.0368586		0.0677575	0.00796772	0.000199032		485	1.81875	0.0297555	0.0342039		0.0677575	0.0130517	0.000187337
	486	1.8225	0.0293092	0.0377397		0.0678882	0.00796103	0.000198362		486	1.8225	0.0297485	0.0340162		0.0678882	0.0128038	0.000186424
	487	1.82625	0.029232	0.0342869		0.0680189	0.00766433	0.000198601		487	1.82625	0.029722	0.0333053		0.0680189	0.0127482	0.000187276
	488	1.83	0.0292655	0.0357852		0.0681496	0.00810992	0.000198736		488	1.83	0.0296864	0.0323502		0.0681496	0.012552	0.000186822
	489	1.83375	0.0292108	0.0333387		0.0682803	0.00779672	0.000198304		489	1.83375	0.0296391	0.0310813		0.0682803	0.0125443	0.000186222
	490	1.8375	0.0292193	0.0337189		0.068411	0.00754408	0.000198824		490	1.8375	0.0295935	0.029858		0.068411	0.0122324	0.000186547
	491	1.84125	0.0291791	0.0319209		0.0685417	0.00750791	0.000198654		491	1.84125	0.0296233	0.0306575		0.0685417	0.0123858	0.000186756
	492	1.845	0.0291706	0.0315407		0.0686724	0.00697931	0.000197161		492	1.845	0.0296011	0.0300619		0.0686724	0.0124991	0.000185893
	493	1.84875	0.0291472	0.0304941		0.0688031	0.00735372	0.000197791		493	1.84875	0.0295336	0.0282511		0.0688031	0.0120325	0.000186051
	494	1.8525	0.02911	0.0288303		0.0689338	0.00739997	0.000197515		494	1.8525	0.029488	0.0270278		0.0689338	0.011894	0.000185457
	495	1.85625	0.0291643	0.0312589		0.0690645	0.00719259	0.000197165		495	1.85625	0.0294396	0.0257294		0.0690645	0.0121894	0.000185844
	496	1.86	0.0290966	0.028231		0.0691952	0.00733154	0.000197213		496	1.86	0.0294491	0.0259843		0.0691952	0.0119658	0.000185698
	497	1.86375	0.0291073	0.0287096		0.0693259	0.00709654	0.000197473		497	1.86375	0.0294579	0.0262203		0.0693259	0.012055	0.000185843
	498	1.8675	0.0290724	0.0271486		0.0694566	0.0073275	0.000196694		498	1.8675	0.0293687	0.0238274		0.0694566	0.011945	0.00018487
	499	1.87125	0.0290323	0.0253551		0.0695873	0.007502	0.000198271		499	1.87125	0.0293893	0.02438		0.0695873	0.0113722	0.000186075
	500	1.875	0.0290796	0.0274707		0.069718	0.00721953	0.00019551		500	1.875	0.0293569	0.0235109		0.069718	0.0115998	0.000183576
	501	1.87875	0.0289956	0.0237137		0.0698487	0.00702838	0.00019689		501	1.87875	0.0293341	0.0228992		0.0698487	0.0115546	0.000185071
	502	1.8825	0.0289841	0.0231993		0.0699793	0.00693464	0.00019667		502	1.8825	0.0293145	0.0223734		0.0699793	0.0111436	0.000184974
	503	1.88625	0.0289983	0.0238344		0.07011	0.00657995	0.000195931		503	1.88625	0.0293226	0.0225907		0.07011	0.0113269	0.00018422
	504	1.89	0.028992	0.0235527		0.0702408	0.00673814	0.000196346		504	1.89	0.0292927	0.0217886		0.0702408	0.0112937	0.00018492
	505	1.89375	0.0289867	0.0233156		0.0703715	0.006882	0.00019566		505	1.89375	0.0292671	0.0211018		0.0703715	0.0109618	0.000183517
	506	1.8975	0.0289865	0.0233067		0.0705021	0.00704629	0.000196262		506	1.8975	0.0292104	0.0195808		0.0705021	0.011056	0.000184152
	507	1.90125	0.0289984	0.0238389		0.0706328	0.00695507	0.000196241		507	1.90125	0.0292357	0.0202595		0.0706328	0.0111254	0.000184153
	508	1.905	0.028925	0.020556		0.0707635	0.00656893	0.000195088		508	1.905	0.0291823	0.0188269		0.0707635	0.0111824	0.000183348
	509	1.90875	0.0289329	0.0209094		0.0708942	0.00687578	0.000195762		509	1.90875	0.029181	0.0187921		0.0708942	0.0105586	0.000182798
	510	1.9125	0.028877	0.0184092		0.0710249	0.00681078	0.000196254		510	1.9125	0.0291395	0.0176787		0.0710249	0.0110067	0.000184158
	511	1.91625	0.0288993	0.0194066		0.0711556	0.00622985	0.000194263		511	1.91625	0.0291259	0.0173139		0.0711556	0.0102965	0.000182225
	512	1.92	0.0289023	0.0195408		0.0712863	0.00646209	0.000196079		512	1.92	0.0291301	0.0174266		0.0712863	0.0105736	0.000183837
	513	1.92375	0.0289033	0.0195855		0.071417	0.00689456	0.000194958		513	1.92375	0.0290465	0.0151839		0.071417	0.010444	0.000182443
	514	1.9275	0.0288553	0.0174386		0.0715477	0.00637158	0.000195108		514	1.9275	0.0290819	0.0161335		0.0715477	0.0106148	0.000183175
	515	1.93125	0.0288561	0.0174744		0.0716784	0.00651459	0.000195619		515	1.93125	0.0290603	0.0155541		0.0716784	0.0104361	0.000182868
	516	1.935	0.0288554	0.0174431		0.0718091	0.00623298	0.000194013		516	1.935	0.029061	0.0155729		0.0718091	0.0104432	0.000182105
	517	1.93875	0.028875	0.0183197		0.0719398	0.00598686	0.000194276		517	1.93875	0.0290256	0.0146232		0.0719398	0.0101867	0.000182404
	518	1.9425	0.0288008	0.0150011		0.0720705	0.0061977	0.000194394		518	1.9425	0.0290426	0.0150792		0.0720705	0.0103817	0.000182377
	519	1.94625	0.0288108	0.0154483		0.0722012	0.0064144	0.000194071		519	1.94625	0.0290192	0.0144515		0.0722012	0.0105091	0.000181736
	520	1.95	0.0287954	0.0147596		0.0723319	0.00619838	0.000194539		520	1.95	0.0290137	0.014304		0.0723319	0.0102074	0.000182117
	521	1.95375	0.02879	0.014518		0.0724626	0.00628826	0.00019305		521	1.95375	0.0289865	0.0135743		0.0724626	0.0098315	0.000180597
	522	1.9575	0.0288621	0.0177428		0.0725933	0.00575718	0.00019344		522	1.9575	0.0289378	0.0122678		0.0725933	0.00991744	0.000181147
	523	1.96125	0.028828	0.0162176		0.072724	0.0061113	0.000194307		523	1.96125	0.0289637	0.0129626		0.072724	0.00998458	0.000181914
	524	1.965	0.0287946	0.0147238		0.0728547	0.00619793	0.000193066		524	1.965	0.02895	0.0125951		0.0728547	0.00953298	0.000180258
	525	1.96875	0.0288022	0.0150637		0.0729854	0.00613633	0.00019372		525	1.96875	0.0289411	0.0123563		0.0729854	0.00957766	0.000181163
	526	1.9725	0.0287402	0.0122907		0.0731161	0.00601864	0.000193977		526	1.9725	0.0289432	0.0124127		0.0731161	0.00929511	0.000181368
	527	1.97625	0.0287624	0.0132836		0.0732468	0.00577059	0.000191358		527	1.97625	0.0288727	0.0105214		0.0732468	0.00943418	0.000179022
	528	1.98	0.0287649	0.0133954		0.0733775	0.00569115	0.000193037		528	1.98	0.0288928	0.0110606		0.0733775	0.00931521	0.000180872
	529	1.98375	0.0287537	0.0128945		0.0735082	0.00590625	0.000193338		529	1.98375	0.0288774	0.0106475		0.0735082	0.00947524	0.000180692
	530	1.9875	0.0287402	0.0122907		0.0736389	0.00578453	0.000192554		530	1.9875	0.0288466	0.00982123		0.0736389	0.00967172	0.0001799
	531	1.99125	0.0287187	0.0113291		0.0737696	0.00567214	0.000192709		531	1.99125	0.0288702	0.0104543		0.0737696	0.00931886	0.000180218
	532	1.995	0.0287777	0.0139679		0.0739003	0.00563222	0.000192608		532	1.995	0.0289017	0.0112994		0.0739003	0.00912545	0.000179918
	533	1.99875	0.0287524	0.0128363		0.074031	0.00536084	0.000191436		533	1.99875	0.028876	0.0106099		0.074031	0.00903651	0.000178634
	534	2.0025	0.0287507	0.0127603		0.0741617	0.00560087	0.000192659		534	2.0025	0.0288749	0.0105804		0.0741617	0.00907081	0.000180005
	535	2.00625	0.0287264	0.0116735		0.0742924	0.00540806	0.000192026		535	2.00625	0.0288739	0.0105536		0.0742924	0.00897044	0.000179694
	536	2.01	0.0287373	0.012161		0.0744231	0.00585161	0.000192764		536	2.01	0.0288616	0.0102236		0.0744231	0.00880327	0.000179745
	537	2.01375	0.0287162	0.0112173		0.0745538	0.00540952	0.000191524		537	2.01375	0.0288466	0.00982123		0.0745538	0.00903194	0.000178711
	538	2.0175	0.0287178	0.0112888		0.0746845	0.00570654	0.000191724		538	2.0175	0.0288625	0.0102478		0.0746845	0.00869847	0.000178875
	539	2.02125	0.0287427	0.0124025		0.0748151	0.00506467	0.000190989		539	2.02125	0.028819	0.00908081		0.0748151	0.00877936	0.000178996
	540	2.025	0.0287567	0.0130287		0.0749458	0.00477149	0.000190353		540	2.025	0.0287714	0.00780387		0.0749458	0.00886044	0.000178656
	541	2.02875	0.0287253	0.0116243		0.0750766	0.0053778	0.000191084		541	2.02875	0.0288275	0.00930884		0.0750766	0.00857157	0.000178502
	542	2.0325	0.0286766	0.00944611		0.0752073	0.00517193	0.000191781		542	2.0325	0.02881	0.00883937		0.0752073	0.00873082	0.000179272
	543	2.03625	0.0286979	0.0103988		0.0753379	0.00501005	0.000191221		543	2.03625	0.0288094	0.00882328		0.0753379	0.00866123	0.000178719
	544	2.04	0.0287195	0.0113649		0.0754686	0.00507367	0.000190933		544	2.04	0.0288142	0.00895204		0.0754686	0.00864313	0.000178119
	545	2.04375	0.0287225	0.011499		0.0755993	0.0049564	0.000190373		545	2.04375	0.0287727	0.00783874		0.0755993	0.00833659	0.000177778
	546	2.0475	0.0286815	0.00966527		0.07573	0.00497736	0.000190165		546	2.0475	0.0288357	0.00952882		0.07573	0.00813704	0.000177413
	547	2.05125	0.0287342	0.0120223		0.0758607	0.00526003	0.000191019		547	2.05125	0.0287752	0.00790581		0.0758607	0.00810624	0.000177962
	548	2.055	0.0286951	0.0102735		0.0759914	0.00486356	0.000190297		548	2.055	0.0287889	0.00827333		0.0759914	0.00838397	0.000177868
	549	2.05875	0.0286975	0.0103809		0.0761221	0.00515435	0.000190412		549	2.05875	0.0287961	0.00846648		0.0761221	0.00812538	0.000177738
	550	2.0625	0.0287185	0.0113201		0.0762528	0.00497298	0.000191431		550	2.0625	0.0288012	0.0086033		0.0762528	0.00826758	0.000178518
	551	2.06625	0.0286955	0.0102914		0.0763835	0.00463306	0.000188036		551	2.06625	0.0287875	0.00823577		0.0763835	0.00768586	0.00017539
	552	2.07	0.0287277	0.0117316		0.0765142	0.00468687	0.000190572		552	2.07	0.0288141	0.00894936		0.0765142	0.00785481	0.000177884
	553	2.07375	0.0286653	0.00894071		0.0766449	0.0049645	0.000190311		553	2.07375	0.0287802	0.00803994		0.0766449	0.0078274	0.00017728
	554	2.0775	0.0287243	0.0115795		0.0767756	0.00492735	0.000188503		554	2.0775	0.0287087	0.00612184		0.0767756	0.00785426	0.000175856
	555	2.08125	0.0286673	0.00903016		0.0769063	0.00477009	0.000190112		555	2.08125	0.0287668	0.00768046		0.0769063	0.00782269	0.000177345
	556	2.085	0.0287132	0.0110831		0.077037	0.0043635	0.000188591		556	2.085	0.0288035	0.008665		0.077037	0.00784813	0.000176061
	557	2.08875	0.0286527	0.00837716		0.0771677	0.00464071	0.000189042		557	2.08875	0.0287446	0.00708491		0.0771677	0.00767258	0.000176022
	558	2.0925	0.0286856	0.00984865		0.0772984	0.00447537	0.000189844		558	2.0925	0.0287278	0.00663422		0.0772984	0.00743009	0.000176883
	559	2.09625	0.0287166	0.0112352		0.0774291	0.00457155	0.000188238		559	2.09625	0.0287837	0.00813383		0.0774291	0.00751744	0.000175537
	560	2.1	0.0286941	0.0102288		0.0775598	0.00453263	0.000189197		560	2.1	0.0287598	0.00749268		0.0775598	0.00762754	0.000176189
	561	2.10375	0.0286909	0.0100857		0.0776905	0.0047235	0.000189343		561	2.10375	0.0287888	0.00827065		0.0776905	0.00750713	0.000176576
	562	2.1075	0.0286898	0.0100365		0.0778212	0.00458817	0.000187751		562	2.1075	0.0287598	0.00749268		0.0778212	0.00723966	0.000174849
	563	2.11125	0.0287007	0.010524		0.0779519	0.00436043	0.000188851		563	2.11125	0.028756	0.00739074		0.0779519	0.00731531	0.000175682
	564	2.115	0.0286609	0.00874392		0.0780826	0.00440377	0.000188102		564	2.115	0.0287705	0.00777972		0.0780826	0.00720271	0.000174955
	565	2.11875	0.0286732	0.00929405		0.0782133	0.00432561	0.000187964		565	2.11875	0.028797	0.00849063		0.0782133	0.00719092	0.000175302
	566	2.1225	0.0286615	0.00877075		0.078344	0.00431084	0.000188832		566	2.1225	0.0287453	0.00710369		0.078344	0.00750596	0.000176067
	567	2.12625	0.0286722	0.00924932		0.0784747	0.00404172	0.000188322		567	2.12625	0.0287308	0.0067147		0.0784747	0.00712798	0.000175289
	568	2.13	0.0286841	0.00978156		0.0786054	0.00390822	0.000187891		568	2.13	0.0287376	0.00689713		0.0786054	0.0068502	0.000175296
	569	2.13375	0.0286974	0.0103764		0.0787361	0.00423718	0.000188296		569	2.13375	0.0287221	0.00648131		0.0787361	0.00672473	0.000175311
	570	2.1375	0.0286859	0.00986207		0.0788668	0.00416384	0.000186797		570	2.1375	0.0287623	0.00755974		0.0788668	0.0067516	0.000174254
	571	2.14125	0.0286509	0.00829666		0.0789975	0.00401286	0.000187593		571	2.14125	0.0287611	0.00752755		0.0789975	0.00690122	0.0001747
	572	2.145	0.0286248	0.00712931		0.0791282	0.00419232	0.000187094		572	2.145	0.0287523	0.00729148		0.0791282	0.00666304	0.000174166
	573	2.14875	0.028634	0.00754079		0.0792589	0.00437122	0.00018679		573	2.14875	0.028777	0.00795409		0.0792589	0.00646406	0.000173197
	574	2.1525	0.0286619	0.00878864		0.0793896	0.00352577	0.000187461		574	2.1525	0.0287856	0.0081848		0.0793896	0.00648012	0.000174661
	575	2.15625	0.028644	0.00798805		0.0795203	0.00460049	0.000187446		575	2.15625	0.0287636	0.00759462		0.0795203	0.00642756	0.000173801
	576	2.16	0.0286562	0.00853371		0.0796509	0.00386499	0.000186193		576	2.16	0.0288119	0.00889034		0.0796509	0.00646997	0.000173681
	577	2.16375	0.0286588	0.00864999		0.0797816	0.00401691	0.000186917		577	2.16375	0.028809	0.00881255		0.0797816	0.00687155	0.000174048
	578	2.1675	0.0286282	0.00728138		0.0799123	0.00411588	0.000186526		578	2.1675	0.0287791	0.00801043		0.0799123	0.00675256	0.000173653
	579	2.17125	0.0286112	0.00652104		0.0800431	0.0040971	0.000186919		579	2.17125	0.0287628	0.00757316		0.0800431	0.00672656	0.000173947
	580	2.175	0.0285964	0.0058591		0.0801737	0.00405803	0.000186403		580	2.175	0.0287653	0.00764022		0.0801737	0.00648205	0.000173614
	581	2.17875	0.0286193	0.00688332		0.0803044	0.00422834	0.000186618		581	2.17875	0.0287841	0.00814456		0.0803044	0.00632984	0.000173169
	582	2.1825	0.0286052	0.00625268		0.0804351	0.00417942	0.000187081		582	2.1825	0.0287909	0.00832698		0.0804351	0.0061779	0.00017393
	583	2.18625	0.0285838	0.00529555		0.0805658	0.00359179	0.000185948		583	2.18625	0.0288007	0.00858989		0.0805658	0.00607951	0.000173085
	584	2.19	0.028648	0.00816695		0.0806965	0.00391561	0.000185927		584	2.19	0.0288201	0.00911032		0.0806965	0.00609709	0.000172833
	585	2.19375	0.0285844	0.00532238		0.0808272	0.00379304	0.000186715		585	2.19375	0.0288218	0.00915593		0.0808272	0.00596686	0.000173261
	586	2.1975	0.0285503	0.00379723		0.0809579	0.00385255	0.000185026		586	2.1975	0.0288162	0.0090057		0.0809579	0.00623007	0.00017199
	587	2.20125	0.0285858	0.005385		0.0810886	0.00326393	0.000185131		587	2.20125	0.028763	0.00757852		0.0810886	0.00597838	0.000172469
	588	2.205	0.0285777	0.00502272		0.0812193	0.00364939	0.000186396		588	2.205	0.0288	0.00857111		0.0812193	0.00584178	0.000173222
	589	2.20875	0.0286078	0.00636897		0.08135	0.00384635	0.000184666		589	2.20875	0.028796	0.0084638		0.08135	0.00633319	0.000171482
	590	2.2125	0.0286321	0.00745581		0.0814807	0.00383302	0.000185493		590	2.2125	0.0288075	0.00877231		0.0814807	0.00590844	0.000172
	591	2.21625	0.0285834	0.00527766		0.0816114	0.00353259	0.000185067		591	2.21625	0.0287787	0.0079997		0.0816114	0.00570452	0.000171926
	592	2.22	0.0285937	0.00573834		0.0817421	0.00345709	0.000185346		592	2.22	0.0287331	0.00677641		0.0817421	0.00592657	0.000172321
	593	2.22375	0.0286126	0.00658366		0.0818728	0.00365126	0.000184502		593	2.22375	0.0288193	0.00908886		0.0818728	0.00601708	0.000172153
	594	2.2275	0.0286511	0.0083056		0.0820035	0.00394165	0.000184608		594	2.2275	0.0288148	0.00896814		0.0820035	0.00560313	0.000170834
	595	2.23125	0.0286125	0.00657918		0.0821342	0.00360261	0.000184718		595	2.23125	0.0287693	0.00774753		0.0821342	0.00625722	0.000171987
	596	2.235	0.028613	0.00660155		0.0822649	0.00355128	0.000185886		596	2.235	0.02878	0.00803457		0.0822649	0.00597069	0.000172633
	597	2.23875	0.0286352	0.00759446		0.0823956	0.0031043	0.000183798		597	2.23875	0.0287813	0.00806945		0.0823956	0.00568467	0.000170945
	598	2.2425	0.0286735	0.00930746		0.0825263	0.00328163	0.000185234		598	2.2425	0.0288191	0.0090835		0.0825263	0.00549542	0.000171967
	599	2.24625	0.0286175	0.00680281		0.082657	0.00315954	0.000184108		599	2.24625	0.0287741	0.0078763		0.082657	0.00563232	0.000171013
	600	2.25	0.0286225	0.00702644		0.0827877	0.00352594	0.000184593		600	2.25	0.0287349	0.00682469		0.0827877	0.00545689	0.000171256
						0.0829184	0.00343754	0.00018469							0.0829184	0.0051479	0.000171105
						0.0830491	0.00342307	0.000183734							0.0830491	0.00542516	0.00017039
						0.0831798	0.00323373	0.000184417							0.0831798	0.00536806	0.000171233
						0.0833105	0.00314523	0.000184089							0.0833105	0.00532961	0.000171068
						0.0834412	0.00327306	0.000182583							0.0834412	0.00527228	0.000169227
						0.0835719	0.00337702	0.000183578							0.0835719	0.00500715	0.000170241
						0.0837026	0.00303653	0.00018314							0.0837026	0.00539096	0.000169966
						0.0838333	0.003092	0.000182467							0.0838333	0.00524484	0.000169533
						0.083964	0.00361052	0.000183977							0.083964	0.00511334	0.000170385
						0.0840947	0.00339849	0.000184025							0.0840947	0.00523039	0.000170402
						0.0842254	0.00321229	0.000182307							0.0842254	0.00480992	0.000168941
						0.0843561	0.00299294	0.000183672							0.0843561	0.0049539	0.000170336
						0.0844867	0.00269755	0.00018211							0.0844867	0.00497666	0.000169141
						0.0846174	0.00288909	0.000183524							0.0846174	0.00487871	0.000169828
						0.0847481	0.00309813	0.000183375							0.0847481	0.00459094	0.000169898
						0.0848789	0.00323188	0.000183031							0.0848789	0.00436337	0.000169234
						0.0850095	0.00269447	0.000181654							0.0850095	0.00474469	0.000168783
						0.0851402	0.00272924	0.000182167							0.0851402	0.00506106	0.0001693
						0.0852709	0.00257218	0.000181483							0.0852709	0.0045288	0.000168268
						0.0854016	0.00306003	0.000182684							0.0854016	0.00430794	0.000169069
						0.0855323	0.00276996	0.000182138							0.0855323	0.00432636	0.00016859
						0.085663	0.00298278	0.000181523							0.085663	0.00435475	0.000167849
						0.0857937	0.00261478	0.000181842							0.0857937	0.00428576	0.000168346
						0.0859244	0.00269852	0.000181209							0.0859244	0.00474063	0.000167602
						0.0860551	0.0027665	0.000181503							0.0860551	0.00449613	0.000168267
						0.0861858	0.003075	0.00018173							0.0861858	0.00451332	0.000168034
						0.0863165	0.00273043	0.000181617							0.0863165	0.0045132	0.000168156
						0.0864472	0.00278272	0.000181668							0.0864472	0.00438949	0.000168591
						0.0865779	0.00276412	0.000180298							0.0865779	0.00408045	0.000166888
						0.0867086	0.00242332	0.000181859							0.0867086	0.00398409	0.000168262
						0.0868393	0.00281352	0.000181481							0.0868393	0.00412349	0.000167827
						0.08697	0.00261917	0.000180211							0.08697	0.00399912	0.000166705
						0.0871007	0.00239394	0.000182141							0.0871007	0.00427001	0.000168481
						0.0872314	0.00249899	0.000181195							0.0872314	0.00423579	0.000167492
						0.0873621	0.00270865	0.00018016							0.0873621	0.00427658	0.000166709
						0.0874928	0.00265137	0.000180928							0.0874928	0.00398507	0.000167572
						0.0876235	0.0022331	0.000179098							0.0876235	0.00416334	0.000166111
						0.0877542	0.0023329	0.000180395							0.0877542	0.0040665	0.000167045
						0.0878849	0.00204873	0.000180557							0.0878849	0.00394717	0.000167366
						0.0880156	0.00263724	0.000178943							0.0880156	0.00369941	0.000165399
						0.0881463	0.00242006	0.000180246							0.0881463	0.00407375	0.000166827
						0.088277	0.00224172	0.000179836							0.088277	0.00401025	0.000166379
						0.0884077	0.00220807	0.000178649							0.0884077	0.00387433	0.00016551
						0.0885384	0.00244833	0.000180997							0.0885384	0.00395321	0.000167141
						0.0886691	0.00222848	0.000179138							0.0886691	0.00364143	0.000165782
						0.0887998	0.00227342	0.00017976							0.0887998	0.00375397	0.000166354
						0.0889305	0.00253412	0.000180151							0.0889305	0.00348804	0.000166188
						0.0890612	0.00181757	0.000178333							0.0890612	0.00366455	0.000165111
						0.0891919	0.00194688	0.000179414							0.0891919	0.00379865	0.000166148
						0.0893226	0.00218271	0.000179649							0.0893226	0.003695	0.000166279
						0.0894532	0.00228434	0.000178129							0.0894532	0.00371153	0.000164885
						0.0895839	0.00229941	0.000179418							0.0895839	0.00355393	0.000165617
						0.0897147	0.00210114	0.000178018							0.0897147	0.00359745	0.000164746
						0.0898453	0.00208157	0.000178597							0.0898453	0.00340368	0.000165197
						0.089976	0.00215862	0.000179004							0.089976	0.00357672	0.000165405
						0.0901067	0.00213708	0.000177963							0.0901067	0.00335626	0.000164352
						0.0902374	0.00192545	0.000178253							0.0902374	0.00385667	0.000165219
						0.0903681	0.00185964	0.000179068							0.0903681	0.00325167	0.00016555
						0.0904988	0.00215744	0.000177413							0.0904988	0.00343157	0.000163672
						0.0906295	0.00229661	0.000179045							0.0906295	0.00362089	0.000165211
						0.0907602	0.00198734	0.000177932							0.0907602	0.00353999	0.000164778
						0.0908909	0.00217198	0.000178002							0.0908909	0.00333986	0.000164519
						0.0910216	0.00229081	0.000178927							0.0910216	0.00296436	0.000164812
						0.0911523	0.00188677	0.000177262							0.0911523	0.00342064	0.000163915
						0.091283	0.00182193	0.000177808							0.091283	0.00303352	0.000164078
						0.0914137	0.00155448	0.000178254							0.0914137	0.00315579	0.000164834
						0.0915444	0.00207061	0.000177524							0.0915444	0.00311155	0.000163982
						0.0916751	0.00156359	0.000177372							0.0916751	0.00313515	0.000163757
						0.0918058	0.00161544	0.000177471							0.0918058	0.00294591	0.000163709
						0.0919365	0.00181445	0.00017679							0.0919365	0.00300575	0.000163471
						0.0920672	0.001942	0.000176455							0.0920672	0.00302269	0.000162809
						0.0921979	0.00159081	0.000175856							0.0921979	0.00320336	0.000162593
						0.0923286	0.00170437	0.000178616							0.0923286	0.00315057	0.000165267
						0.0924593	0.00158586	0.000181146							0.0924593	0.00279071	0.000167658
						0.09259	0.00180031	0.000181649							0.09259	0.00296679	0.0001682
						0.0927207	0.00236673	0.000184592							0.0927207	0.00292684	0.000170289
						0.0928514	0.0014608	0.000184579							0.0928514	0.00306201	0.000170945
						0.0929821	0.00144879	0.0001849							0.0929821	0.00258108	0.000170894
						0.0931128	0.0015841	0.000186792							0.0931128	0.00276232	0.000172565
						0.0932435	0.00192083	0.000187684							0.0932435	0.0030306	0.000172843
						0.0933742	0.00173746	0.000188338							0.0933742	0.00282685	0.000173892
						0.0935049	0.00171373	0.000189522							0.0935049	0.00274319	0.00017507
						0.0936356	0.0018916	0.000189331							0.0936356	0.00273251	0.000174285
						0.0937663	0.00174109	0.000184901							0.0937663	0.00273728	0.000170692
						0.093897	0.00199544	0.000184499							0.093897	0.00273973	0.000169809
						0.0940277	0.00159929	0.000182863							0.0940277	0.00240077	0.00016831
						0.0941584	0.00135056	0.000182018							0.0941584	0.00254859	0.0001682
						0.094289	0.00129666	0.000181861							0.094289	0.00280534	0.000167855
						0.0944197	0.00159564	0.000181149							0.0944197	0.00297538	0.000167494
						0.0945504	0.00144366	0.000180919							0.0945504	0.00253418	0.000167093
						0.0946811	0.00170311	0.000180928							0.0946811	0.00259978	0.00016693
						0.0948118	0.0014598	0.000180635							0.0948118	0.00261938	0.000167171
						0.0949425	0.00169072	0.000180659							0.0949425	0.00262518	0.000166697
						0.0950732	0.00157034	0.000179054							0.0950732	0.00236078	0.000165151
						0.0952039	0.00150511	0.000179563							0.0952039	0.00251337	0.000165525
						0.0953346	0.00133703	0.00017982							0.0953346	0.00223974	0.000165982
						0.0954653	0.00130185	0.000178988							0.0954653	0.00243106	0.00016533
						0.095596	0.00166678	0.000179296							0.095596	0.00269191	0.00016567
						0.0957267	0.00175128	0.000179438							0.0957267	0.00260175	0.000165239
						0.0958574	0.00132208	0.000178264							0.0958574	0.00256213	0.000164633
						0.0959881	0.00151201	0.000178831							0.0959881	0.00208649	0.000164782
						0.0961188	0.00164121	0.000177974							0.0961188	0.00230353	0.000163678
						0.0962495	0.00119266	0.000178325							0.0962495	0.00217016	0.000164319
						0.0963802	0.00139232	0.00017821							0.0963802	0.00215139	0.000164205
						0.0965109	0.00126081	0.000177135							0.0965109	0.00238206	0.000163813
						0.0966416	0.0013248	0.000177722							0.0966416	0.00212534	0.000164022
						0.0967723	0.00162349	0.000177411							0.0967723	0.00251868	0.000163479
						0.096903	0.00113866	0.000176984							0.096903	0.00220091	0.000163537
						0.0970337	0.00121129	0.000177575							0.0970337	0.00255513	0.000163872
						0.0971644	0.0016052	0.000177011							0.0971644	0.00228383	0.000163081
						0.0972951	0.00174908	0.000177294							0.0972951	0.00206825	0.000163078
						0.0974258	0.00111979	0.000176292							0.0974258	0.00222981	0.000162846
						0.0975565	0.00135772	0.000176181							0.0975565	0.00211553	0.00016251
						0.0976872	0.000996353	0.000176766							0.0976872	0.00231432	0.000163671
						0.0978179	0.00123731	0.000176503							0.0978179	0.00215475	0.000162899
						0.0979486	0.00149775	0.000176793							0.0979486	0.0021901	0.000163195
						0.0980793	0.00112645	0.000176496							0.0980793	0.00211454	0.000162531
						0.09821	0.00100198	0.000174556							0.09821	0.00167284	0.000160897
						0.0983407	0.000992707	0.000175385							0.0983407	0.00218546	0.000162029
						0.0984714	0.000980128	0.000175764							0.0984714	0.00187661	0.000162538
						0.0986021	0.000798451	0.00017383							0.0986021	0.00163246	0.000160645
						0.0987328	0.000949211	0.000175621							0.0987328	0.00201993	0.000162205
						0.0988635	0.00107566	0.000173975							0.0988635	0.00195498	0.000160486
						0.0989942	0.00111273	0.000174607							0.0989942	0.0022438	0.000160871
						0.0991249	0.00121188	0.000174339							0.0991249	0.00221396	0.000160711
						0.0992555	0.00118543	0.000172801							0.0992555	0.00188687	0.000159146
						0.0993862	0.00130288	0.000173915							0.0993862	0.00231308	0.000160126
						0.099517	0.00108373	0.000173613							0.099517	0.00191964	0.00015999
						0.0996476	0.00111097	0.000171138							0.0996476	0.00186906	0.000157788
						0.0997783	0.000852306	0.000172529							0.0997783	0.00185225	0.000159275
						0.099909	0.000814244	0.000172684							0.099909	0.00169263	0.000159042
						0.10004	0.00105424	0.000171198							0.10004	0.00177274	0.000157974
						0.10017	0.00104806	0.000171997							0.10017	0.00184482	0.000158637
						0.100301	0.00117568	0.000171378							0.100301	0.00165083	0.000158036
						0.100432	0.00109457	0.000171919							0.100432	0.00180978	0.000158156
						0.100562	0.000929565	0.000172178							0.100562	0.00158611	0.000158698
						0.100693	0.000973632	0.000171401							0.100693	0.00184468	0.000157984
						0.100824	0.00127779	0.000172322							0.100824	0.00165555	0.000158705
						0.100955	0.0012737	0.000172207							0.100955	0.00146752	0.000158303
						0.101085	0.00107346	0.000172453							0.101085	0.00193596	0.000158744
						0.101216	0.00100437	0.00017214							0.101216	0.0016358	0.000158621
						0.101347	0.00141708	0.000171911							0.101347	0.00168198	0.000158437
						0.101477	0.00104238	0.000172618							0.101477	0.00195199	0.000159036
						0.101608	0.000996284	0.000171738							0.101608	0.00180156	0.000158291
						0.101739	0.00118925	0.000171455							0.101739	0.00160987	0.000157747
						0.10187	0.00115106	0.000171828							0.10187	0.00153907	0.00015847
						0.102	0.000926305	0.000171567							0.102	0.00171812	0.000158422
						0.102131	0.00108313	0.000171009							0.102131	0.00185565	0.000157632
						0.102262	0.00104763	0.000172725							0.102262	0.00122845	0.000158967
						0.102392	0.000928393	0.000170855							0.102392	0.00143595	0.000157187
						0.102523	0.000835	0.00017169							0.102523	0.00149307	0.000157888
						0.102654	0.00110296	0.000171751							0.102654	0.00186411	0.000158051
						0.102784	0.000844451	0.000170608							0.102784	0.00154747	0.000157039
						0.102915	0.00100124	0.000171118							0.102915	0.00131296	0.000157462
						0.103046	0.000871885	0.000171319							0.103046	0.00147846	0.000157679
						0.103177	0.000804853	0.000169672							0.103177	0.00166661	0.000156298
						0.103307	0.000912818	0.00017107							0.103307	0.00177253	0.000157879
						0.103438	0.00062411	0.000171026							0.103438	0.00169271	0.000157403
						0.103569	0.00102415	0.000170598							0.103569	0.00133069	0.00015706
						0.103699	0.000575913	0.000170108							0.103699	0.00125173	0.000157018
						0.10383	0.000819238	0.000169855							0.10383	0.00121763	0.00015623
						0.103961	0.00100876	0.00017045							0.103961	0.00122148	0.000157087
						0.104091	0.000570066	0.000170921							0.104091	0.00135849	0.000157661
						0.104222	0.000897618	0.000169902							0.104222	0.00167006	0.00015662
						0.104353	0.00103281	0.00017063							0.104353	0.00155263	0.000157154
						0.104483	0.000817413	0.000170216							0.104483	0.00141047	0.000156772
						0.104614	0.000950787	0.000169035							0.104614	0.00164676	0.000155787
						0.104745	0.000888107	0.000170127							0.104745	0.00154983	0.000156666
						0.104875	0.000650784	0.000169451							0.104875	0.00128171	0.000156182
						0.105006	0.000666298	0.000170069							0.105006	0.00146584	0.000156477
						0.105137	0.000964127	0.000170639							0.105137	0.00124	0.000156636
						0.105268	0.000754508	0.000169074							0.105268	0.00126696	0.00015543
						0.105398	0.00044121	0.000169735							0.105398	0.00118707	0.000156351
						0.105529	0.000637381	0.000169211							0.105529	0.00126787	0.000155762
						0.10566	0.000870095	0.000169169							0.10566	0.00141549	0.000155851
						0.10579	0.000555064	0.000169133							0.10579	0.00122005	0.000155771
						0.105921	0.00047115	0.000169059							0.105921	0.00106369	0.00015569
						0.106052	0.000688521	0.000169234							0.106052	0.00118045	0.000155901
						0.106182	0.000840597	0.000169302							0.106182	0.0011656	0.000155845
						0.106313	0.000738165	0.00016821							0.106313	0.00113573	0.00015512
						0.106444	0.000565247	0.000168735							0.106444	0.00143403	0.000155336
						0.106575	0.000695208	0.000169351							0.106575	0.0010481	0.000155648
						0.106705	0.000911607	0.000168815							0.106705	0.00100662	0.000155348
						0.106836	0.000704566	0.00016902							0.106836	0.00126707	0.00015568
						0.106967	0.000564821	0.000168514							0.106967	0.0014304	0.000155082
						0.107097	0.000505418	0.000168322							0.107097	0.00137637	0.000154927
						0.107228	0.000345023	0.000168678							0.107228	0.00131412	0.000155378
						0.107359	0.000619246	0.000167733							0.107359	0.00138738	0.000154707
						0.10749	0.000474351	0.00016821							0.10749	0.000865406	0.000154839
						0.10762	0.00085705	0.000169293							0.10762	0.00157461	0.000155937
						0.107751	0.000784586	0.000167107							0.107751	0.000884495	0.000153802
						0.107882	0.000785943	0.0001678							0.107882	0.00114899	0.000154478
						0.108012	0.0006501	0.000168352							0.108012	0.00115259	0.000154863
						0.108143	0.000767437	0.000171159							0.108143	0.00123084	0.000157273
						0.108274	0.000566649	0.000173068							0.108274	0.000977598	0.000159111
						0.108404	0.000579081	0.000173447							0.108404	0.00108365	0.000159638
						0.108535	0.000812997	0.000175371							0.108535	0.00121497	0.000161331
						0.108666	0.000755862	0.000176584							0.108666	0.00100741	0.000162098
						0.108797	0.000337379	0.00017559							0.108797	0.00127959	0.000161844
						0.108927	0.000516426	0.000177588							0.108927	0.00124012	0.000163482
						0.109058	0.000427377	0.000177881							0.109058	0.00102935	0.000163681
						0.109188	0.000586518	0.00017904							0.109188	0.000940619	0.000164806
						0.109319	0.000466403	0.000179897							0.109319	0.00123819	0.000165533
						0.10945	0.000458711	0.000179834							0.10945	0.00091331	0.000165036
						0.109581	0.000331541	0.000180596							0.109581	0.00111999	0.0001663
						0.109711	0.000601878	0.000181919							0.109711	0.00114878	0.000167384
						0.109842	0.000536882	0.000180797							0.109842	0.00104739	0.000166416
						0.109973	0.00019814	0.00018281							0.109973	0.000684559	0.000168062
						0.110103	0.00063218	0.00018287							0.110103	0.00104289	0.000168415
						0.110234	0.000526027	0.000183254							0.110234	0.000972161	0.000168531
						0.110365	0.000398084	0.000184242							0.110365	0.00118959	0.000169704
						0.110495	0.000605231	0.000183852							0.110495	0.000902386	0.000169217
						0.110626	0.000548799	0.000184557							0.110626	0.001026	0.000170079
						0.110757	0.000490623	0.000186796							0.110757	0.00132156	0.000172028
						0.110888	0.00051517	0.000185338							0.110888	0.0012311	0.00017071
						0.111018	0.000708817	0.000187215							0.111018	0.000740031	0.000171988
						0.111149	0.0003674	0.000186467							0.111149	0.000831246	0.000171798
						0.11128	0.000289286	0.000186393							0.11128	0.000929665	0.000171598
						0.11141	0.000403261	0.000187947							0.11141	0.00109512	0.000172924
						0.111541	0.000452613	0.000187874							0.111541	0.00109275	0.000172781
						0.111672	0.00062763	0.000187524							0.111672	0.00117149	0.000172621
						0.111802	0.000249282	0.000189628							0.111802	0.00103712	0.000174703
						0.111933	0.000814154	0.000188495							0.111933	0.00106139	0.000173076
						0.112064	0.00059928	0.000190062							0.112064	0.000945596	0.000174678
						0.112195	0.000626958	0.000190835							0.112195	0.000977733	0.000175335
						0.112325	0.000614827	0.00018975							0.112325	0.000774887	0.000174407
						0.112456	0.000399458	0.000190581							0.112456	0.00107254	0.000175362
						0.112587	0.000163873	0.00019028							0.112587	0.000874045	0.000175281
						0.112717	0.000557275	0.000191003							0.112717	0.00089136	0.000175389
						0.112848	0.000937998	0.000192846							0.112848	0.000971741	0.000177188
						0.112979	0.000579539	0.000191427							0.112979	0.000801118	0.000176212
						0.11311	0.000918355	0.000187681							0.11311	0.000450504	0.000171625
						0.11324	0.000382411	0.000184489							0.11324	0.000766098	0.000169794
						0.113371	0.000603013	0.000182329							0.113371	0.00106487	0.000167681
						0.113502	0.000594152	0.000182454							0.113502	0.0009089	0.000167637
						0.113632	0.000675453	0.000181977							0.113632	0.000614411	0.000167553
						0.113763	0.000427367	0.000181146							0.113763	0.000690629	0.000165992
						0.113894	0.00047871	0.000181494							0.113894	0.000772474	0.00016657
						0.114024	0.000269457	0.00017919							0.114024	0.000792036	0.000165101
						0.114155	0.000542545	0.000180394							0.114155	0.00054657	0.000165537
						0.114286	0.000227201	0.000178902							0.114286	0.000526625	0.000164382
						0.114416	0.000936632	0.000178835							0.114416	0.000595298	0.000163825
						0.114547	0.000640681	0.000178276							0.114547	0.00102171	0.000163936
						0.114678	0.000244208	0.000178767							0.114678	0.00082663	0.000164257
						0.114808	0.000678225	0.000177098							0.114808	0.000772899	0.000162401
						0.114939	0.000366444	0.000177815							0.114939	0.00085695	0.000163545
						0.11507	0.000398197	0.000176284							0.11507	0.000860689	0.000162246
						0.115201	0.000354347	0.000176461							0.115201	0.00111156	0.000162479
						0.115331	0.000409583	0.000176748							0.115331	0.000542542	0.000162177
						0.115462	0.000528122	0.000176954							0.115462	0.000586113	0.000162487
						0.115593	0.000502267	0.000175701							0.115593	0.000743093	0.000161377
						0.115723	0.00028075	0.000175398							0.115723	0.000706649	0.000161511
						0.115854	0.00035158	0.000174688							0.115854	0.000700042	0.000160504
						0.115985	0.000173406	0.000174846							0.115985	0.000649134	0.000160773
						0.116115	0.000616923	0.000174374							0.116115	0.000677307	0.000160518
						0.116246	0.000429681	0.000174474							0.116246	0.000617148	0.000160514
						0.116377	0.000334967	0.000173791							0.116377	0.000464311	0.000159977
						0.116508	0.000443923	0.000173769							0.116508	0.000445448	0.000159337
						0.116638	0.000561888	0.000174023							0.116638	0.000525407	0.000159912
						0.116769	0.000502118	0.000174445							0.116769	0.000327987	0.000160375
						0.1169	0.000357121	0.000172256							0.1169	0.000901474	0.000158519
						0.11703	0.000594446	0.000173968							0.11703	0.00107566	0.000160336
						0.117161	0.000417287	0.000172724							0.117161	0.000756146	0.000158689
						0.117292	0.000715827	0.000172753							0.117292	0.00101563	0.000158708
						0.117422	0.000660879	0.000172352							0.117422	0.000560063	0.000158271
						0.117553	0.000477901	0.000171773							0.117553	0.000710159	0.00015804
						0.117684	-0.000280682	0.000172279							0.117684	0.000741923	0.000158553
						0.117815	6.14323e-05	0.000172228							0.117815	0.000677604	0.000158608
						0.117945	0.000261155	0.000170435							0.117945	0.000739339	0.000156932
						0.118076	0.000347225	0.000171241							0.118076	0.00063471	0.000157412
						0.118207	0.000450092	0.000170656							0.118207	0.000797566	0.000156724
						0.118337	0.0004545	0.000170701							0.118337	0.000813895	0.000157078
						0.118468	0.00037263	0.000170877							0.118468	0.000340908	0.000157024
						0.118599	1.93125e-05	0.000169626							0.118599	0.000344621	0.000156197
						0.11873	0.000543444	0.000169474							0.11873	0.000604624	0.000155721
						0.11886	0.000360627	0.000170488							0.11886	0.000354958	0.000156381
						0.118991	-1.0143e-05	0.000168057							0.118991	0.000788989	0.00015483
						0.119122	0.000522433	0.000169811							0.119122	0.000762956	0.000156003
						0.119252	0.00039802	0.000168984							0.119252	0.000878672	0.000155689
						0.119383	0.000334445	0.000168414							0.119383	0.000648872	0.000154752
						0.119514	0.000435336	0.000169129							0.119514	0.000554499	0.0001548
						0.119644	0.000388709	0.000167728							0.119644	0.000438314	0.000154086
						0.119775	0.000235721	0.000167529							0.119775	0.00051125	0.000154297
						0.119906	0.000234719	0.000168249							0.119906	0.000586748	0.000154684
						0.120036	0.000191299	0.000166681							0.120036	0.0006307	0.000153508
						0.120167	0.00012506	0.000167323							0.120167	0.000431235	0.000153718
						0.120298	0.000271125	0.00016661							0.120298	0.000612696	0.000153474
						0.120428	0.000333363	0.000166466							0.120428	0.000680164	0.000152892
						0.120559	0.000455362	0.000166448							0.120559	0.000548	0.000152651
						0.12069	0.000691883	0.000166003							0.12069	0.000500476	0.000152651
						0.120821	0.000190763	0.000165729							0.120821	0.000319065	0.000152597
						0.120951	5.76203e-05	0.000165993							0.120951	0.000147366	0.000152384
						0.121082	1.29339e-05	0.000164565							0.121082	0.000525505	0.000151188
						0.121213	0.000443317	0.000165982							0.121213	0.000567954	0.000152411
						0.121343	0.000451174	0.000165464							0.121343	0.000664573	0.000151917
						0.121474	0.00060915	0.000164168							0.121474	0.000817625	0.000151003
						0.121605	0.000495334	0.000165063							0.121605	0.00098587	0.000152169
						0.121735	0.000314101	0.000163989							0.121735	0.000649129	0.000150815
						0.121866	0.000379049	0.000164249							0.121866	0.000741447	0.00015101
						0.121997	0.000202457	0.000163898							0.121997	0.000602629	0.000151059
						0.122128	0.000310761	0.000163039							0.122128	0.000560144	0.000149681
						0.122258	0.000435097	0.00016407							0.122258	0.00065486	0.000150872
						0.122389	3.19687e-05	0.000163916							0.122389	0.000710039	0.000151017
						0.12252	0.000297128	0.000162474							0.12252	0.000662819	0.000149466
						0.12265	0.000295067	0.000163373							0.12265	0.000710836	0.000150347
						0.122781	0.000144827	0.000163016							0.122781	0.00061853	0.000149656
						0.122912	8.57976e-05	0.000162726							0.122912	0.000669896	0.000150019
						0.123042	0.000138794	0.000163497							0.123042	0.000478833	0.000150249
						0.123173	2.75848e-05	0.000162403							0.123173	0.000426616	0.000149056
						0.123304	4.32927e-05	0.000162838							0.123304	0.000492741	0.000149798
						0.123435	0.000493739	0.000163148							0.123435	0.000447975	0.000150005
						0.123565	0.000319504	0.000162137							0.123565	0.000447594	0.000149001
						0.123696	0.000300679	0.000163008							0.123696	0.000480061	0.000149681
						0.123827	0.000267315	0.000162503							0.123827	0.000608642	0.000149412
						0.123957	0.00051399	0.000162225							0.123957	0.000718438	0.000149169
						0.124088	0.000244673	0.000163487							0.124088	0.000440519	0.000150107
						0.124219	0.00016549	0.000162861							0.124219	0.00014591	0.000149546
						0.124349	8.83912e-05	0.000162084							0.124349	0.000399857	0.000149137
						0.12448	7.27649e-05	0.000162112							0.12448	0.000315174	0.000149168
						0.124611	0.000298039	0.000161189							0.124611	0.000155762	0.000147904
						0.124742	0.000273723	0.00016238							0.124742	0.000596247	0.000149202
						0.124872	0.000484144	0.000162288							0.124872	0.000625527	0.000149184
						0.125003	0.000424478	0.000162137							0.125003	0.000587025	0.000148941
						0.125134	0.00024511	0.000161199							0.125134	0.000399909	0.00014817
						0.125264	0.000338397	0.00016099							0.125264	0.000151594	0.00014761
						0.125395	0.000142162	0.000161918							0.125395	0.000574429	0.00014895
						0.125526	0.000164727	0.000162085							0.125526	0.000479395	0.000148878
						0.125656	0.000363345	0.000161756							0.125656	0.000612843	0.000148861
						0.125787	0.000281429	0.000161178							0.125787	0.000757807	0.000148261
						0.125918	0.000156296	0.000161171							0.125918	0.000419151	0.000148252
						0.126049	0.000557066	0.000160977							0.126049	0.000281498	0.000147746
						0.126179	0.000154164	0.000161189							0.126179	0.000451382	0.000148122
						0.12631	0.000131912	0.000161299							0.12631	0.000792402	0.000148357
						0.126441	0.000195449	0.000160437							0.126441	0.000475683	0.000147364
						0.126571	0.000223529	0.00016177							0.126571	0.000528269	0.000148461
						0.126702	0.000238223	0.000160054							0.126702	0.000400973	0.000147018
						0.126833	0.00020778	0.000160963							0.126833	0.000386609	0.000147914
						0.126963	0.000218864	0.00016109							0.126963	0.000682378	0.000147877
						0.127094	0.000372151	0.000160281							0.127094	0.000587702	0.000147107
						0.127225	0.000525167	0.000160658							0.127225	0.000332856	0.000147643
						0.127356	8.92712e-05	0.000160253							0.127356	0.00039211	0.000147494
						0.127486	7.15524e-05	0.000159269							0.127486	0.000186636	0.000146357
						0.127617	0.000147132	0.000160756							0.127617	0.000499132	0.00014776
						0.127748	0.000392965	0.000159916							0.127748	0.000337523	0.000146987
						0.127878	-9.1127e-06	0.000160795							0.127878	0.000196609	0.000147679
						0.128009	0.000195056	0.000159776							0.128009	0.000311936	0.000146971
						0.12814	0.000270324	0.000159189							0.12814	0.000326101	0.00014644
						0.12827	0.000251318	0.000159771							0.12827	0.000206302	0.000146867
						0.128401	0.000560994	0.000160767							0.128401	0.000448756	0.000147686
						0.128532	0.000375731	0.000159418							0.128532	0.000434274	0.000146213
						0.128663	0.000250624	0.000160725							0.128663	0.000496486	0.000147562
						0.128793	8.0795e-05	0.000158781							0.128793	0.000532929	0.000145826
						0.128924	0.000374843	0.000159367							0.128924	0.000494483	0.00014644
						0.129054	-3.10235e-05	0.000158817							0.129054	0.000689405	0.000146512
						0.129185	0.000400927	0.000159162							0.129185	0.000603002	0.000146152
						0.129316	0.000378844	0.00015974							0.129316	0.000514154	0.000146517
						0.129447	0.000285871	0.000159611							0.129447	0.000581501	0.000146789
						0.129577	0.00025358	0.000158867							0.129577	0.000564843	0.000146012
						0.129708	0.000111117	0.000159551							0.129708	0.000594917	0.000146685
						0.129839	0.0002335	0.000158755							0.129839	0.000380598	0.00014579
						0.129969	0.000125272	0.000159122							0.129969	0.000540699	0.000146432
						0.1301	0.000216701	0.000158993							0.1301	0.000244953	0.000145841
						0.130231	-7.84731e-06	0.000158936							0.130231	0.000320613	0.000146053
						0.130361	0.000136933	0.000158307							0.130361	0.000412688	0.000145602
						0.130492	0.000382563	0.000158756							0.130492	0.000424157	0.000146075
						0.130623	7.98625e-05	0.000158278							0.130623	0.000372401	0.000145329
						0.130754	0.000280994	0.000158783							0.130754	0.000400017	0.000145782
						0.130884	0.00010248	0.000158216							0.130884	0.000468924	0.000145369
						0.131015	0.00032309	0.000158362							0.131015	0.000221332	0.000145684
						0.131146	0.000128463	0.000158415							0.131146	0.00060178	0.000145874
						0.131276	0.000182316	0.000157677							0.131276	0.000414977	0.000144745
						0.131407	0.000441876	0.000158053							0.131407	0.000373184	0.000145211
						0.131538	4.09191e-05	0.000158212							0.131538	0.00029741	0.000145512
						0.131668	0.000186226	0.000157508							0.131668	0.000630004	0.000144956
						0.131799	0.000322914	0.000158401							0.131799	0.00042718	0.000145659
						0.13193	0.000296795	0.000157989							0.13193	0.000524093	0.000145268
						0.132061	0.00025128	0.000157575							0.132061	0.000475881	0.000144869
						0.132191	0.000519172	0.000158234							0.132191	0.00026586	0.000145049
						0.132322	0.000163817	0.000157505							0.132322	0.000481303	0.00014469
						0.132453	-0.000168034	0.000157464							0.132453	0.00045853	0.000145227
						0.132583	5.3908e-06	0.000157945							0.132583	0.000439406	0.00014506
						0.132714	0.000272656	0.000157219							0.132714	0.000392421	0.000144501
						0.132845	1.62681e-05	0.000157535							0.132845	0.000282382	0.00014474
						0.132975	9.23373e-05	0.000157853							0.132975	0.000498394	0.000145315
						0.133106	0.000223536	0.000158092							0.133106	0.000348844	0.000145064
						0.133237	5.90439e-05	0.000156803							0.133237	0.000262899	0.000144385
						0.133368	1.8641e-05	0.000157595							0.133368	0.000119146	0.000144517
						0.133498	0.000325479	0.000157223							0.133498	0.000407268	0.000144246
						0.133629	0.000271838	0.000156989							0.133629	0.000481314	0.000144246
						0.13376	0.000128847	0.000156633							0.13376	0.00035819	0.000144024
						0.13389	0.000170413	0.000157534							0.13389	0.000432338	0.000144721
						0.134021	-0.000129699	0.00015662							0.134021	0.000412641	0.000143952
						0.134152	0.000167805	0.000157159							0.134152	0.0005758	0.000144609
						0.134282	0.000315445	0.000157022							0.134282	0.000359893	0.000144253
						0.134413	0.000282112	0.000155908							0.134413	0.000494435	0.000143098
						0.134544	0.000248595	0.000156872							0.134544	0.000502999	0.000143992
						0.134675	8.41327e-05	0.000156938							0.134675	0.000233742	0.000144088
						0.134805	7.48132e-05	0.000156151							0.134805	0.000649785	0.00014383
						0.134936	0.00020082	0.00015658							0.134936	0.000388373	0.000143913
						0.135067	0.000401017	0.00015641							0.135067	0.000250214	0.000143675
						0.135197	0.000186728	0.000154954							0.135197	0.00050352	0.000142483
						0.135328	0.000272377	0.000156902							0.135328	0.000264327	0.000143928
						0.135459	-2.29654e-05	0.000156178							0.135459	0.000488529	0.000143648
						0.135589	0.000162697	0.000156418							0.135589	0.000471967	0.000143565
						0.13572	6.66375e-05	0.000156561							0.13572	0.000591672	0.000143927
						0.135851	0.00028672	0.000155753							0.135851	0.000695955	0.000142796
						0.135982	0.000144887	0.000155786							0.135982	0.000545354	0.00014333
						0.136112	-8.24193e-06	0.000156243							0.136112	0.00057215	0.000143658
						0.136243	0.000220331	0.000155274							0.136243	0.000751505	0.000142882
						0.136374	0.000284056	0.000156058							0.136374	0.000413207	0.000143586
						0.136504	0.000526815	0.000155479							0.136504	0.000527511	0.000143026
						0.136635	9.61991e-05	0.000155775							0.136635	0.000486968	0.000143398
						0.136766	4.48888e-06	0.00015547							0.136766	0.00030807	0.000142959
						0.136896	0.000223323	0.00015489							0.136896	0.000341742	0.000142212
						0.137027	0.00051268	0.000156414							0.137027	0.000451359	0.000143692
						0.137158	0.000139529	0.000155644							0.137158	0.000268645	0.000143162
						0.137289	0.000363642	0.000154621							0.137289	0.000485266	0.000142558
						0.137419	0.000281091	0.000155457							0.137419	0.000649731	0.000143204
						0.13755	-0.000120891	0.000155112							0.13755	0.000789445	0.000143056
						0.137681	0.000189982	0.000155009							0.137681	0.0007517	0.000142794
						0.137811	0.000189319	0.000155598							0.137811	0.000553337	0.000142807
						0.137942	0.000388508	0.000155073							0.137942	0.000884586	0.000142706
						0.138073	6.42902e-05	0.000154699							0.138073	0.00035956	0.000142198
						0.138203	0.000261343	0.00015518							0.138203	0.00036065	0.000142503
						0.138334	0.000177001	0.000154149							0.138334	0.000439699	0.000142064
						0.138465	0.000288859	0.000155672							0.138465	0.000516793	0.000143336
						0.138595	0.000305078	0.000154918							0.138595	0.000499043	0.000142204
						0.138726	0.000312876	0.00015436							0.138726	0.000509668	0.000141749
						0.138857	0.000184215	0.000154953							0.138857	0.000431611	0.000142631
						0.138988	0.000422881	0.000153959							0.138988	0.000286129	0.000141339
						0.139118	0.000237298	0.000154433							0.139118	0.000367312	0.00014199
						0.139249	0.000202519	0.000154322							0.139249	0.000424356	0.000141794
						0.13938	0.000174335	0.000153733							0.13938	0.000388013	0.000141438
						0.13951	0.000453264	0.000154541							0.13951	0.00042599	0.000141935
						0.139641	0.000214258	0.000154206							0.139641	0.000576606	0.000142023
						0.139772	7.30005e-05	0.000153598							0.139772	0.000401126	0.000141542
						0.139902	0.000150271	0.000153768							0.139902	0.00039098	0.000141812
						0.140033	6.30117e-05	0.000153516							0.140033	0.000323206	0.000141265
						0.140164	0.000499395	0.000154298							0.140164	0.000471211	0.000141679
						0.140294	0.000263649	0.000154627							0.140294	0.000434118	0.000142147
						0.140425	0.000247539	0.000153329							0.140425	0.000714005	0.000141168
						0.140556	3.45642e-05	0.000153623							0.140556	0.000456652	0.000141329
						0.140687	0.000185368	0.00015431							0.140687	0.000244995	0.000141635
						0.140817	4.19373e-05	0.000152836							0.140817	0.00045504	0.000140606
						0.140948	0.000166035	0.000154215							0.140948	0.000376682	0.000141415
						0.141079	-1.73381e-05	0.000153519							0.141079	0.000257614	0.000141026
						0.141209	0.000336145	0.000153375							0.141209	0.00062715	0.000140841
						0.14134	3.70275e-05	0.00015325							0.14134	0.000190779	0.000140889
						0.141471	0.000145678	0.000153099							0.141471	0.00038471	0.000140485
						0.141601	0.000100713	0.000153543							0.141601	0.000431623	0.000141244
						0.141732	3.35231e-05	0.000153671							0.141732	0.000607695	0.000141539
						0.141863	0.000182084	0.000153352							0.141863	0.000443586	0.000140786
						0.141994	-1.62398e-05	0.000153264							0.141994	0.000418345	0.0001408
						0.142124	-0.000136608	0.000152513							0.142124	0.000312521	0.000140313
						0.142255	0.000119448	0.000152804							0.142255	0.000541262	0.000140763
						0.142386	-0.000106785	0.000153311							0.142386	0.000322952	0.000141147
						0.142516	0.000307305	0.000152801							0.142516	0.00025502	0.00014037
						0.142647	-0.000170699	0.000152893							0.142647	0.000430515	0.000140655
						0.142778	0.00016401	0.000153031							0.142778	0.000361798	0.000140656
						0.142908	0.000295328	0.000151628							0.142908	0.000438692	0.000139177
						0.143039	0.000236381	0.000152069							0.143039	0.000512741	0.000139897
						0.14317	0.000292491	0.000152471							0.14317	0.000507913	0.000139835
						0.1433	0.000343861	0.000151901							0.1433	0.000408147	0.000139533
						0.143431	0.000290475	0.000152736							0.143431	0.000635747	0.000140146
						0.143562	0.000133829	0.000151412							0.143562	0.000706639	0.000139301
						0.143693	0.000394815	0.000151745							0.143693	0.000458277	0.000139379
						0.143823	0.000336135	0.000151844							0.143823	0.000524126	0.00013974
						0.143954	0.000213564	0.000151777							0.143954	0.000603515	0.000139399
						0.144085	7.00508e-05	0.000152174							0.144085	0.000139443	0.000139737
						0.144215	0.000132242	0.000152085							0.144215	0.000384942	0.000139694
						0.144346	6.93204e-05	0.000151429							0.144346	0.000470255	0.000139084
						0.144477	9.95063e-05	0.000151658							0.144477	0.000454448	0.000139467
						0.144607	6.30143e-05	0.000150889							0.144607	0.000535661	0.000138926
						0.144738	-1.8659e-05	0.000151884							0.144738	0.000574654	0.000139624
						0.144869	0.000332823	0.000152203							0.144869	0.00049559	0.000139734
						0.145	0.000123098	0.000151421							0.145	0.000448755	0.000139053
						0.14513	0.00021421	0.000151013							0.14513	0.000425314	0.000138632
						0.145261	0.000415777	0.000151278							0.145261	0.000393188	0.000138892
						0.145392	0.000344389	0.000150747							0.145392	0.000670509	0.000138595
						0.145522	0.000374354	0.000151732							0.145522	0.000637116	0.000139457
						0.145653	0.000246752	0.000150956							0.145653	0.000466727	0.000138658
						0.145784	0.00022381	0.000151151							0.145784	0.000751098	0.00013897
						0.145915	0.000352715	0.000151626							0.145915	0.000453649	0.000139272
						0.146045	7.28634e-05	0.000150598							0.146045	0.000370808	0.000138366
						0.146176	0.000128802	0.000151432							0.146176	0.000628528	0.000139101
						0.146307	0.000244751	0.000152							0.146307	0.000403778	0.000139844
						0.146437	0.00016126	0.000150482							0.146437	0.000414891	0.000138439
						0.146568	0.000265632	0.000151545							0.146568	0.000366563	0.000139368
						0.146699	0.000307938	0.000150653							0.146699	0.000391344	0.000138195
						0.146829	0.000128577	0.000151345							0.146829	0.00069294	0.000139054
						0.14696	0.000340603	0.000151159							0.14696	0.000549683	0.000138876
						0.147091	0.000220864	0.000150841							0.147091	0.000506744	0.000138671
						0.147222	0.000205733	0.000150916							0.147222	0.00047822	0.000139118
						0.147352	0.000458201	0.00015157							0.147352	0.000436085	0.000139341
						0.147483	0.00030896	0.000149375							0.147483	0.000466565	0.00013715
						0.147614	0.000130224	0.000150881							0.147614	0.000690627	0.000138878
						0.147744	0.000112428	0.000150664							0.147744	0.000563843	0.000138469
						0.147875	0.000115678	0.000150235							0.147875	0.00045815	0.000138011
						0.148006	3.13104e-06	0.000150501							0.148006	0.000428215	0.000138359
						0.148136	0.000329534	0.000150312							0.148136	0.000255055	0.000138121
						0.148267	0.000129603	0.000149897							0.148267	0.000285195	0.000138173
						0.148398	0.00021566	0.000150972							0.148398	0.000366572	0.000138794
						0.148528	0.000140964	0.000149631							0.148528	0.000733351	0.000137729
						0.148659	0.000298885	0.000150763							0.148659	0.000612463	0.000138535
						0.14879	0.000326493	0.000150104							0.14879	0.000707615	0.000138013
						0.148921	0.000138375	0.000149698							0.148921	0.000497233	0.000137671
						0.149051	0.000214389	0.000150219							0.149051	0.000768376	0.000138348
						0.149182	9.62776e-05	0.000149803							0.149182	0.000511978	0.000137793
						0.149313	0.000325115	0.000150144							0.149313	0.000702283	0.000137888
						0.149443	0.000377963	0.000150536							0.149443	0.000631074	0.000138308
						0.149574	0.000511057	0.000149451							0.149574	0.000691084	0.000137442
						0.149705	7.8801e-05	0.000150244							0.149705	0.000511779	0.000138157
						0.149835	0.000204672	0.000149389							0.149835	0.000429776	0.000137303
						0.149966	3.27814e-05	0.000149781							0.149966	0.000553125	0.000137686
						0.150097	0.00042091	0.000150071							0.150097	0.000644338	0.000137792
						0.150228	0.00029065	0.00014997							0.150228	0.000376253	0.000137972
						0.150358	0.00017819	0.000149955							0.150358	0.000479042	0.000137846
						0.150489	0.000324984	0.000150111							0.150489	0.000552688	0.000137598
						0.15062	0.000237851	0.000148692							0.15062	0.000491033	0.000136711
						0.15075	0.000533929	0.000150182							0.15075	0.000772993	0.000138026
						0.150881	0.000157021	0.000149353							0.150881	0.000559807	0.000137395
						0.151012	-7.31786e-05	0.000149143							0.151012	0.000531576	0.000137248
						0.151142	0.000223596	0.000149783							0.151142	0.000431493	0.000137788
						0.151273	0.000415367	0.000149863							0.151273	0.000161105	0.000137442
						0.151404	0.000210374	0.000149041							0.151404	0.000312034	0.000137006
						0.151534	2.4801e-05	0.00014918							0.151534	0.000321989	0.000137241
						0.151665	-3.77624e-05	0.000148496							0.151665	0.000258241	0.000136442
						0.151796	8.62129e-05	0.000149713							0.151796	0.000555246	0.000137798
						0.151927	0.000122636	0.000149648							0.151927	0.000440328	0.000137477
						0.152057	0.000291748	0.000149198							0.152057	0.000504671	0.000137196
						0.152188	0.000211817	0.000148685							0.152188	0.000385766	0.00013659
						0.152319	0.000101378	0.000149067							0.152319	0.000689809	0.000137045
						0.152449	0.000154322	0.000149058							0.152449	0.000571696	0.00013724
						0.15258	0.000126664	0.000149567							0.15258	0.00041912	0.000137576
						0.152711	0.000373081	0.000148971							0.152711	0.000518049	0.000136816
						0.152841	0.000339065	0.000148659							0.152841	0.000477369	0.000136512
						0.152972	0.00055806	0.000148351							0.152972	0.000338054	0.000136066
						0.153103	0.000262064	0.000148894							0.153103	0.000336354	0.000136699
						0.153233	0.00027824	0.000148386							0.153233	0.000751571	0.000136529
						0.153364	0.000378065	0.000148999							0.153364	0.000458633	0.000136825
						0.153495	0.000595359	0.000148047							0.153495	0.00066395	0.000136012
						0.153626	0.000173186	0.000148254							0.153626	0.000453447	0.000136237
						0.153756	3.25982e-05	0.000147518							0.153756	0.000522207	0.000135886
						0.153887	0.000209332	0.000148685							0.153887	0.000287836	0.000136741
						0.154018	0.000182842	0.000148307							0.154018	0.000563595	0.000136254
						0.154148	0.000214142	0.000148268							0.154148	0.000832146	0.000136497
						0.154279	0.00036657	0.000148084							0.154279	0.000559906	0.000136251
						0.15441	0.000278605	0.000148112							0.15441	0.000554083	0.00013619
						0.15454	0.000190094	0.000147497							0.15454	0.00028187	0.000135463
						0.154671	0.000420257	0.000148084							0.154671	0.000570236	0.000136232
						0.154802	0.000347776	0.000147917							0.154802	0.000350971	0.000135937
						0.154933	0.000242989	0.000148519							0.154933	0.000595166	0.000136446
						0.155063	0.000102097	0.000148081							0.155063	0.000409857	0.000136059
						0.155194	0.000388578	0.000147831							0.155194	0.000540961	0.000135862
						0.155325	4.2697e-05	0.000146744							0.155325	0.000651055	0.000134885
						0.155455	0.000319942	0.000148341							0.155455	0.000565341	0.00013618
						0.155586	0.000177452	0.000147891							0.155586	0.000530053	0.000136022
						0.155717	0.00018846	0.000147892							0.155717	0.000619399	0.00013618
						0.155847	0.000204288	0.000147287							0.155847	0.000539761	0.000135568
						0.155978	3.13608e-05	0.000146929							0.155978	0.00071835	0.000135031
						0.156109	0.000154726	0.000147125							0.156109	0.000306473	0.000135062
						0.15624	0.000259319	0.000147712							0.15624	0.000477682	0.000135787
						0.15637	-3.26271e-05	0.000147097							0.15637	0.000602211	0.000135119
						0.156501	0.000166929	0.000147741							0.156501	0.000612759	0.000135774
						0.156632	5.91009e-05	0.00014665							0.156632	0.000563482	0.000134859
						0.156762	0.000180434	0.000147079							0.156762	0.000498436	0.000134941
						0.156893	0.000275886	0.000146533							0.156893	0.000466349	0.000134806
						0.157024	-7.52487e-05	0.000147222							0.157024	0.00041647	0.000135259
						0.157155	0.000143594	0.00014629							0.157155	0.000513451	0.000134794
						0.157285	0.000460669	0.000147004							0.157285	0.000542325	0.000135456
						0.157416	0.000240288	0.000146933							0.157416	0.00080507	0.000135158
						0.157547	0.00050454	0.000146507							0.157547	0.000588279	0.00013468
						0.157677	0.000218238	0.000146547							0.157677	0.000660388	0.000134911
						0.157808	0.000328361	0.000146827							0.157808	0.000621017	0.000135027
						0.157939	0.000363312	0.000146891							0.157939	0.000572784	0.000134724
						0.158069	0.000215044	0.00014694							0.158069	0.000590308	0.000135098
						0.1582	0.000184082	0.000146443							0.1582	0.000600425	0.000134739
						0.158331	8.77134e-05	0.000145981							0.158331	0.000490696	0.000134474
						0.158461	-8.90429e-06	0.00014622							0.158461	0.00076638	0.000134647
						0.158592	0.000321084	0.000147187							0.158592	0.000578976	0.000135282
						0.158723	0.000107871	0.000145704							0.158723	0.000809572	0.000134302
						0.158854	-0.00017339	0.000146159							0.158854	0.000370855	0.000134793
						0.158984	0.000370339	0.00014653							0.158984	0.000588145	0.000134676
						0.159115	0.000222842	0.000145955							0.159115	0.000683434	0.000134045
						0.159246	0.00034213	0.000146161							0.159246	0.000508607	0.000134503
						0.159376	0.000310147	0.00014617							0.159376	0.000517724	0.000134227
						0.159507	1.29049e-05	0.000146186							0.159507	0.000764178	0.000134442
						0.159638	0.000466767	0.000146914							0.159638	0.000623427	0.000135197
						0.159768	0.000147914	0.000145328							0.159768	0.000399552	0.000133848
						0.159899	0.000370504	0.000146559							0.159899	0.000580984	0.000134804
						0.16003	0.000264597	0.000145324							0.16003	0.000247522	0.000133395
						0.160161	5.23583e-06	0.000146301							0.160161	0.000434846	0.000134427
						0.160291	0.000160912	0.000145423							0.160291	0.000681414	0.000133781
						0.160422	0.000221238	0.000145513							0.160422	0.000592862	0.000133907
						0.160553	8.64537e-05	0.000145271							0.160553	0.000385206	0.000133442
						0.160683	0.000541882	0.000145594							0.160683	0.000555459	0.000133775
						0.160814	0.000102938	0.000144877							0.160814	0.000422969	0.000133477
						0.160945	0.000217096	0.000145936							0.160945	0.000497536	0.000134174
						0.161075	0.000270511	0.00014543							0.161075	0.000599508	0.000133678
						0.161206	0.000108672	0.000145529							0.161206	0.000598569	0.000133816
						0.161337	0.000216422	0.000145185							0.161337	0.00037636	0.000133366
						0.161468	-6.15232e-05	0.000144588							0.161468	0.000411294	0.000132902
						0.161598	2.82619e-05	0.000145343							0.161598	0.00059402	0.000133579
						0.161729	0.000339452	0.000145706							0.161729	0.000517473	0.000133862
						0.16186	0.000133975	0.000144717							0.16186	0.000719939	0.000133079
						0.16199	0.000393997	0.000145765							0.16199	0.000415715	0.000133754
						0.162121	0.000133206	0.000144836							0.162121	0.000335342	0.000133393
						0.162252	0.000258547	0.000144224							0.162252	0.000673731	0.000132739
						0.162382	0.000340903	0.00014524							0.162382	0.000406326	0.000133383
						0.162513	9.08272e-05	0.000144879							0.162513	0.000647834	0.000133202
						0.162644	0.000208765	0.000145227							0.162644	0.000438716	0.000133358
						0.162774	2.14053e-05	0.000145001							0.162774	0.000446876	0.000133454
						0.162905	0.000529083	0.000143562							0.162905	0.000296102	0.000131756
						0.163036	0.000189011	0.000144851							0.163036	0.000695474	0.000133134
						0.163166	0.000485597	0.000144761							0.163166	0.000497642	0.0001331
						0.163297	0.000488455	0.00014409							0.163297	0.000451668	0.000132475
						0.163428	0.000286899	0.000145181							0.163428	0.000809462	0.000133438
						0.163559	0.000126303	0.000144834							0.163559	0.000433843	0.000133112
						0.163689	4.34662e-05	0.000143508							0.163689	0.000376622	0.000132054
						0.16382	0.000126215	0.000144965							0.16382	0.00042583	0.000133217
						0.163951	0.000236421	0.000144371							0.163951	0.000487109	0.000132847
						0.164081	0.000388994	0.000144779							0.164081	0.000668124	0.000132974
						0.164212	5.15319e-05	0.000145292							0.164212	0.000531772	0.000133501
						0.164343	0.000475945	0.000144042							0.164343	0.000349069	0.000132342
						0.164473	0.000399169	0.000143747							0.164473	0.000573334	0.000132181
						0.164604	0.000329672	0.000143575							0.164604	0.000705337	0.000132219
						0.164735	0.00019277	0.000143257							0.164735	0.000517041	0.000131832
						0.164866	4.70839e-05	0.000144383							0.164866	0.000559249	0.000132843
						0.164996	0.000150856	0.00014399							0.164996	0.000410937	0.000132148
						0.165127	0.000194512	0.000144151							0.165127	0.000523443	0.000132426
						0.165258	0.000134396	0.000143364							0.165258	0.000475869	0.00013185
						0.165388	0.000445108	0.000143893							0.165388	0.000684011	0.000131947
						0.165519	0.000283661	0.000143974							0.165519	0.000514639	0.00013227
						0.16565	0.000323891	0.000143882							0.16565	0.0005934	0.000132155
						0.16578	0.000193692	0.000143628							0.16578	0.000523545	0.000132386
						0.165911	0.00015896	0.000143544							0.165911	0.000677953	0.000132161
						0.166042	0.000205201	0.000142902							0.166042	0.000416314	0.000131188
						0.166173	0.000344486	0.000144192							0.166173	0.000559266	0.000132458
						0.166303	0.000212989	0.000143867							0.166303	0.000734892	0.000132498
						0.166434	0.000227401	0.000142517							0.166434	0.000478632	0.000131074
						0.166565	0.000370415	0.000144134							0.166565	0.000374777	0.000132139
						0.166695	0.00030453	0.000143237							0.166695	0.000572446	0.000131701
						0.166826	0.000434264	0.000142598							0.166826	0.00040184	0.00013101
						0.166957	0.000185942	0.000143666							0.166957	0.000704365	0.000132404
						0.167087	3.07555e-05	0.000142752							0.167087	0.000673006	0.000131206
						0.167218	0.000113185	0.000143465							0.167218	0.000503257	0.000131871
						0.167349	0.000182559	0.000143463							0.167349	0.000452002	0.00013207
						0.16748	0.00021943	0.000142397							0.16748	0.000448711	0.000131015
						0.16761	0.000288622	0.000143016							0.16761	0.000528168	0.00013163
						0.167741	0.000293771	0.000143431							0.167741	0.00068226	0.000131953
						0.167872	0.000184517	0.000142635							0.167872	0.000693542	0.000131124
						0.168002	0.000180749	0.000143307							0.168002	0.000480958	0.000131938
						0.168133	8.00638e-05	0.000143262							0.168133	0.000648595	0.000131782
						0.168264	0.000270368	0.000142836							0.168264	0.000443454	0.000131263
						0.168394	0.000205008	0.000142842							0.168394	0.000304731	0.000131409
						0.168525	0.000194441	0.000143069							0.168525	0.000589604	0.000131504
						0.168656	9.92026e-05	0.000142779							0.168656	0.000496941	0.000131479
						0.168787	0.000305182	0.000143462							0.168787	0.000479082	0.000131795
						0.168917	0.000244542	0.000141904							0.168917	0.000447481	0.00013054
						0.169048	0.000243429	0.000142086							0.169048	0.000546921	0.000130809
						0.169179	0.000368906	0.000142281							0.169179	0.000627552	0.000130719
						0.169309	0.000560925	0.000142851							0.169309	0.00056039	0.00013108
						0.16944	0.000149424	0.000142527							0.16944	0.000531815	0.000131104
						0.169571	0.000339449	0.000142155							0.169571	0.000565574	0.000130674
						0.169701	0.000385751	0.000142197							0.169701	0.000716289	0.000130842
						0.169832	0.000145131	0.000142158							0.169832	0.00063071	0.00013088
						0.169963	0.000333786	0.000141885							0.169963	0.00061219	0.00013042
						0.170094	3.93042e-05	0.000142073							0.170094	0.000545774	0.000130809
						0.170224	0.000407794	0.000141857							0.170224	0.00045045	0.000130427
						0.170355	0.000180827	0.000142327							0.170355	0.000685643	0.000130881
						0.170486	0.000195994	0.000141936							0.170486	0.00045478	0.000130735
						0.170616	0.00027158	0.000141559							0.170616	0.000882188	0.000130249
						0.170747	0.000197541	0.000141636							0.170747	0.000557017	0.000130385
						0.170878	0.000154401	0.000141844							0.170878	0.000419639	0.000130557
						0.171008	4.52068e-05	0.000141081							0.171008	0.000418924	0.000129671
						0.171139	0.000207092	0.000142334							0.171139	0.000514733	0.000130868
						0.17127	0.000301158	0.000142359							0.17127	0.000660552	0.000130676
						0.171401	0.000412936	0.000140979							0.171401	0.000606082	0.000129635
						0.171531	0.000301045	0.000142087							0.171531	0.000560713	0.000130445
						0.171662	0.000493809	0.000141458							0.171662	0.000457884	0.000129629
						0.171793	0.000177815	0.000141763							0.171793	0.000499991	0.000130291
						0.171923	0.000319893	0.000142441							0.171923	0.000353943	0.000130663
						0.172054	0.000342661	0.000141312							0.172054	0.000474935	0.000129616
						0.172185	9.9448e-05	0.000141337							0.172185	0.000195654	0.000129774
						0.172315	0.000205432	0.000141786							0.172315	0.000389518	0.000130163
						0.172446	0.000429564	0.00014135							0.172446	0.000484032	0.000129669
						0.172577	0.000465205	0.000141622							0.172577	0.000496849	0.000130111
						0.172707	0.000185981	0.000141233							0.172707	0.000330901	0.000129621
						0.172838	0.000477545	0.000141913							0.172838	0.000576761	0.000130411
						0.172969	0.000111493	0.000141378							0.172969	0.000431083	0.000130002
						0.173099	0.000100521	0.000141726							0.173099	0.00062109	0.000130366
						0.17323	5.402e-05	0.00014092							0.17323	0.000609034	0.000129725
						0.173361	0.000155622	0.000141012							0.173361	0.000356623	0.000129853
						0.173492	8.41486e-05	0.000140414							0.173492	0.000547883	0.000129283
						0.173622	0.000259483	0.000140995							0.173622	0.000648465	0.000129709
						0.173753	0.000310145	0.000140485							0.173753	0.000433196	0.000129132
						0.173884	9.47635e-05	0.000140562							0.173884	0.000649527	0.000129495
						0.174014	0.000203831	0.000140867							0.174014	0.000602775	0.000129764
						0.174145	0.000145975	0.000140356							0.174145	0.000582253	0.000129301
						0.174276	0.000609197	0.000141112							0.174276	0.000686545	0.000129456
						0.174406	0.00050138	0.000140929							0.174406	0.000615445	0.000129176
						0.174537	0.000254034	0.000139674							0.174537	0.000737168	0.00012861
						0.174668	0.000187198	0.000140697							0.174668	0.000661496	0.000129286
						0.174799	0.000292446	0.000140528							0.174799	0.000612076	0.000129047
						0.174929	0.000431339	0.00014098							0.174929	0.000434753	0.00012931
						0.17506	0.000197766	0.000140517							0.17506	0.000513811	0.000129081
						0.175191	0.000138383	0.000140048							0.175191	0.000636384	0.000129003
						0.175321	0.000117845	0.00014003							0.175321	0.000174639	0.000128778
						0.175452	-4.26193e-05	0.00014051							0.175452	0.000372467	0.000129289
						0.175583	0.00029361	0.000140044							0.175583	0.000563935	0.000128748
						0.175713	0.000235617	0.00014089							0.175713	0.000562386	0.000129301
						0.175844	0.000378439	0.000140402							0.175844	0.000395649	0.000128946
						0.175975	0.000223646	0.000139963							0.175975	0.00048166	0.000128631
						0.176106	0.000175521	0.000140443							0.176106	0.000486274	0.000129067
						0.176236	0.000290954	0.000139502							0.176236	0.000472354	0.000128416
						0.176367	0.000212374	0.000140229							0.176367	0.00039052	0.00012879
						0.176498	0.000451742	0.000140821							0.176498	0.000548569	0.000129145
						0.176628	0.000203727	0.000140058							0.176628	0.000571095	0.000128691
						0.176759	0.000233278	0.000139707							0.176759	0.000240415	0.00012826
						0.17689	9.24442e-05	0.000139857							0.17689	0.000579699	0.000128695
						0.17702	0.000292534	0.000140077							0.17702	0.000587155	0.000128769
						0.177151	0.000214314	0.000140262							0.177151	0.000280193	0.000128943
						0.177282	0.000190782	0.000139992							0.177282	0.000573336	0.000128762
						0.177413	0.00045323	0.000140334							0.177413	0.000399725	0.000128749
						0.177543	9.40196e-05	0.000140278							0.177543	0.000644028	0.000129147
						0.177674	0.000275068	0.000138928							0.177674	0.000473865	0.000127884
						0.177805	0.000147852	0.000139633							0.177805	0.000314444	0.000128148
						0.177935	0.000177842	0.000139461							0.177935	0.000579479	0.00012825
						0.178066	0.000370648	0.000139528							0.178066	0.000582961	0.000128321
						0.178197	0.000542244	0.000139693							0.178197	0.000330477	0.000128202
						0.178327	0.000263894	0.00013906							0.178327	0.000580334	0.000127845
						0.178458	0.000252444	0.00013912							0.178458	0.000365372	0.000127669
						0.178589	0.000244954	0.000139637							0.178589	0.000494654	0.000128344
						0.17872	0.00030423	0.000138757							0.17872	0.000536902	0.000127586
						0.17885	0.00040316	0.000139868							0.17885	0.000403505	0.000128392
						0.178981	0.0003923	0.000139583							0.178981	0.000427982	0.000128175
						0.179112	0.000386694	0.000138867							0.179112	0.000642617	0.000127488
						0.179242	0.000348608	0.000139193							0.179242	0.000296709	0.000127846
						0.179373	0.000117757	0.000139061							0.179373	0.000471545	0.000127756
						0.179504	7.65845e-05	0.000138854							0.179504	0.000531052	0.000127611
						0.179634	0.000196404	0.000139808							0.179634	0.000492839	0.00012822
						0.179765	0.000135233	0.000138259							0.179765	0.000507448	0.00012717
						0.179896	0.000388776	0.000138779							0.179896	0.000492263	0.000127569
						0.180027	0.000134008	0.000139328							0.180027	0.000572921	0.000128319
						0.180157	0.000282162	0.000138454							0.180157	0.000317835	0.00012723
						0.180288	0.000225115	0.000139137							0.180288	0.000628027	0.000127891
						0.180419	0.000148523	0.000138719							0.180419	0.000413484	0.000127465
						0.180549	-4.38742e-05	0.000138408							0.180549	0.00047891	0.000127456
						0.18068	8.1157e-05	0.000139123							0.18068	0.000454929	0.000127777
						0.180811	0.000224279	0.000138428							0.180811	0.000603428	0.000127352
						0.180941	1.27778e-05	0.000138665							0.180941	0.000648121	0.000127454
						0.181072	0.000220004	0.000138693							0.181072	0.000344678	0.000127542
						0.181203	0.000374722	0.000138772							0.181203	0.000354115	0.00012736
						0.181334	0.000339464	0.00013873							0.181334	0.000736397	0.000127657
						0.181464	0.000188001	0.000138576							0.181464	0.000746796	0.000127496
						0.181595	0.00020031	0.00013838							0.181595	0.000407048	0.000127314
						0.181726	0.000406745	0.000139115							0.181726	0.000472015	0.000127945
						0.181856	0.000435193	0.000138316							0.181856	0.000361404	0.000126995
						0.181987	0.000295787	0.00013862							0.181987	0.000573972	0.000127363
						0.182118	0.000359301	0.00013832							0.182118	0.000449191	0.00012714
						0.182248	0.000160631	0.000136793							0.182248	0.000347124	0.00012575
						0.182379	0.0004937	0.000140277							0.182379	0.000544321	0.000128707
						0.18251	0.00023732	0.00014163							0.18251	0.000156007	0.00012996
						0.18264	-9.33466e-05	0.000142374							0.18264	0.000619159	0.000131168
						0.182771	0.000248903	0.000144199							0.182771	0.000430702	0.000132343
						0.182902	0.000387579	0.000143449							0.182902	0.00064232	0.00013187
						0.183032	0.000384499	0.000144664							0.183032	0.000543755	0.000132973
						0.183163	9.38776e-06	0.000145553							0.183163	0.000522796	0.000133982
						0.183294	0.000335077	0.000145321							0.183294	0.00054291	0.000133682
						0.183425	4.9874e-05	0.000146581							0.183425	0.000430103	0.000134521
						0.183555	0.000200352	0.000147283							0.183555	0.000635188	0.000135336
						0.183686	0.000215129	0.000146856							0.183686	0.000326447	0.000134863
						0.183817	0.000247343	0.000147639							0.183817	0.000328799	0.000135684
						0.183947	0.000331432	0.000147846							0.183947	0.000294343	0.000135956
						0.184078	0.000509055	0.000148786							0.184078	0.000347029	0.000136411
						0.184209	0.000212094	0.000149247							0.184209	0.000177757	0.00013708
						0.184339	5.50482e-05	0.000149302							0.184339	0.000453569	0.000137277
						0.18447	0.00021583	0.000149469							0.18447	0.000510252	0.000137387
						0.184601	0.00028868	0.000150687							0.184601	0.000349507	0.000138375
						0.184732	8.74764e-05	0.000149509							0.184732	0.000488067	0.000137313
						0.184862	0.00034165	0.000151391							0.184862	0.000385306	0.000138999
						0.184993	0.000209696	0.000151121							0.184993	0.000348685	0.000138897
						0.185124	0.000126589	0.000151523							0.185124	0.000467147	0.000139378
						0.185254	3.37883e-05	0.000151461							0.185254	0.00055919	0.000139438
						0.185385	0.000181789	0.000151655							0.185385	0.000314068	0.000139052
						0.185516	0.000233089	0.000152696							0.185516	0.00063201	0.000140447
						0.185646	0.000277147	0.000153742							0.185646	0.000514744	0.000141253
						0.185777	0.000160031	0.00015227							0.185777	0.00029876	0.000140061
						0.185908	0.000406392	0.000154186							0.185908	0.000565535	0.000141797
						0.186039	5.11614e-05	0.000152924							0.186039	0.000304754	0.000140492
						0.186169	0.000354713	0.000154188							0.186169	0.000265572	0.000141658
						0.1863	9.39861e-06	0.000154326							0.1863	0.000525422	0.000142072
						0.186431	0.000148083	0.000154719							0.186431	0.000269518	0.000141886
						0.186561	-6.00217e-06	0.000155589							0.186561	0.000225963	0.000143024
						0.186692	-3.92656e-05	0.000155431							0.186692	0.000471902	0.000143026
						0.186823	7.78801e-05	0.00015397							0.186823	0.000452491	0.000141768
						0.186953	0.000271703	0.000156084							0.186953	0.000652387	0.000143618
						0.187084	0.000228883	0.000155511							0.187084	0.000312969	0.000142984
						0.187215	0.000185225	0.000156426							0.187215	0.000538724	0.000143868
						0.187345	0.000518778	0.000153058							0.187345	0.000708639	0.000140985
						0.187476	0.000241774	0.000151161							0.187476	0.000241644	0.000138693
						0.187607	8.55045e-05	0.000149952							0.187607	0.000229976	0.000137719
						0.187738	0.000358928	0.000150327							0.187738	0.000591852	0.000138074
						0.187868	0.000302458	0.000148664							0.187868	0.000364166	0.000136317
						0.187999	0.000385607	0.000149428							0.187999	0.000444332	0.000137366
						0.18813	0.000186962	0.000148653							0.18813	0.000251006	0.000136436
						0.18826	3.78953e-05	0.00014773							0.18826	0.00047523	0.000135833
						0.188391	0.000112922	0.000147444							0.188391	0.000406479	0.000135458
						0.188522	0.000338159	0.0001468							0.188522	0.000274664	0.000134717
						0.188653	-0.00014549	0.000146016							0.188653	0.000617431	0.000134505
						0.188783	2.39186e-05	0.000146835							0.188783	0.000558699	0.000135087
						0.188914	0.000257634	0.000145643							0.188914	0.000508509	0.000133753
						0.189045	1.72179e-05	0.000145231							0.189045	0.000424101	0.000133401
						0.189175	0.000353781	0.000144276							0.189175	0.000358025	0.000132506
						0.189306	0.000340457	0.000144949							0.189306	0.000514256	0.000133201
						0.189437	1.46022e-05	0.00014423							0.189437	0.000448718	0.000132593
						0.189567	0.000276771	0.000144095							0.189567	0.000452638	0.000132504
						0.189698	0.000125784	0.000143806							0.189698	0.000489003	0.00013235
						0.189829	8.82198e-05	0.000143779							0.189829	0.000622485	0.000132403
						0.18996	9.27319e-05	0.000142424							0.18996	0.000379472	0.000131036
						0.19009	0.00016426	0.00014316							0.19009	0.000483289	0.000131724
						0.190221	0.000289355	0.000142855							0.190221	0.00055568	0.000131504
						0.190352	0.000482611	0.000142387							0.190352	0.000498403	0.000130811
						0.190482	0.000212221	0.000142043							0.190482	0.000444144	0.000130482
						0.190613	0.000349737	0.000141699							0.190613	0.000265714	0.000130305
						0.190744	5.44464e-05	0.000141397							0.190744	9.91048e-05	0.000129869
						0.190874	0.000192558	0.000142274							0.190874	0.000132203	0.000130528
						0.191005	0.000265167	0.00014043							0.191005	0.000380651	0.000128875
						0.191136	-8.62058e-06	0.000141289							0.191136	0.000465786	0.000129874
						0.191267	0.000198574	0.000141079							0.191267	0.00060062	0.000129696
						0.191397	0.000120099	0.000140041							0.191397	0.000360256	0.000128508
						0.191528	0.000124552	0.000140117							0.191528	0.00049611	0.000128992
						0.191659	0.000474055	0.000139802							0.191659	0.000506337	0.000128391
						0.191789	0.000342374	0.000139593							0.191789	0.000596242	0.000128398
						0.19192	0.000294825	0.000140078							0.19192	0.000406123	0.000128632
						0.192051	0.000143671	0.000138878							0.192051	0.000583677	0.00012774
						0.192181	0.000125204	0.000138888							0.192181	0.00044412	0.000127952
						0.192312	0.000100598	0.000138698							0.192312	0.000239702	0.00012739
						0.192443	-1.55517e-05	0.00013858							0.192443	0.000376568	0.000127436
						0.192573	0.00037887	0.000138959							0.192573	6.56031e-05	0.000127536
						0.192704	0.000378282	0.000138489							0.192704	0.000244867	0.000127095
						0.192835	0.000291691	0.000138224							0.192835	0.000214859	0.000126931
						0.192966	-5.97725e-05	0.000138068							0.192966	6.91271e-05	0.000126934
						0.193096	0.000138754	0.000137576							0.193096	0.000304418	0.000126297
						0.193227	9.27178e-05	0.000138105							0.193227	9.63976e-05	0.000126824
						0.193358	0.000213773	0.00013847							0.193358	0.000294728	0.000127193
						0.193488	0.000227088	0.000137431							0.193488	0.000360379	0.000126349
						0.193619	-0.000183064	0.000137753							0.193619	0.000405049	0.000126886
						0.19375	2.32983e-06	0.000137464							0.19375	0.000395925	0.000126463
						0.19388	0.000321933	0.00013767							0.19388	0.000586206	0.000126514
						0.194011	0.000130346	0.000137922							0.194011	0.000245964	0.000126501
						0.194142	0.000126008	0.000137423							0.194142	0.000336324	0.000126267
						0.194272	0.000103346	0.000137924							0.194272	9.04465e-05	0.000126671
						0.194403	0.000306475	0.000137691							0.194403	0.000254421	0.0001265
						0.194534	-8.01524e-06	0.000137206							0.194534	0.000371452	0.000126067
						0.194665	0.000375799	0.000137309							0.194665	0.000192462	0.000126029
						0.194795	9.61701e-05	0.000137122							0.194795	0.000402894	0.000126189
						0.194926	9.88478e-05	0.000137236							0.194926	0.000570488	0.000126047
						0.195057	-1.75346e-05	0.000137624							0.195057	0.000330799	0.000126303
						0.195187	0.00015296	0.000136538							0.195187	0.000238173	0.000125673
						0.195318	0.000131278	0.000136826							0.195318	0.00021279	0.000125853
						0.195449	-9.58426e-05	0.000136988							0.195449	0.000297288	0.000125889
						0.195579	0.000132328	0.00013678							0.195579	0.000298013	0.000125698
						0.19571	0.000109475	0.000137134							0.19571	0.000507624	0.000126166
						0.195841	0.00020727	0.000136953							0.195841	0.000137367	0.00012573
						0.195972	0.000219097	0.000136122							0.195972	0.000259435	0.000125043
						0.196102	5.88097e-05	0.000136328							0.196102	0.000467512	0.000125509
						0.196233	0.000222444	0.000136304							0.196233	0.000564303	0.000125306
						0.196364	2.80232e-05	0.000136733							0.196364	0.00019891	0.000125532
						0.196494	3.13472e-05	0.000136626							0.196494	0.000506653	0.000125683
						0.196625	-5.42612e-05	0.000136004							0.196625	0.000397371	0.000125102
						0.196756	8.26605e-05	0.000136089							0.196756	0.000648251	0.000125116
						0.196886	0.000134707	0.000136443							0.196886	0.000528375	0.000125368
						0.197017	-4.31671e-06	0.000136046							0.197017	0.000234849	0.000124885
						0.197148	-4.00344e-05	0.000136393							0.197148	0.000359657	0.000125478
						0.197278	7.94196e-07	0.000135708							0.197278	0.000212536	0.000124691
						0.197409	0.000249935	0.000136371							0.197409	0.000324957	0.0001253
						0.19754	9.23747e-05	0.00013603							0.19754	0.000335851	0.000125029
						0.197671	8.90531e-05	0.000135086							0.197671	0.00027178	0.000124063
						0.197801	0.000263611	0.000136012							0.197801	0.000384179	0.000124808
						0.197932	0.000238333	0.000136218							0.197932	0.000478837	0.000125117
						0.198063	-4.8142e-05	0.00013532							0.198063	0.000362637	0.000124405
						0.198193	5.90299e-05	0.000135874							0.198193	0.000543978	0.000124897
						0.198324	0.000165778	0.000135371							0.198324	0.000265174	0.000124378
						0.198455	0.000180864	0.000135376							0.198455	0.000457377	0.000124288
						0.198585	-2.02548e-05	0.000136057							0.198585	0.000141159	0.000124945
						0.198716	0.000250571	0.000135227							0.198716	0.000202186	0.000124199
						0.198847	0.000297745	0.000136171							0.198847	0.000557989	0.000125113
						0.198978	4.77316e-05	0.000135382							0.198978	0.000534842	0.00012477
						0.199108	0.000158105	0.000134806							0.199108	0.000227016	0.000123794
						0.199239	8.24938e-05	0.000134943							0.199239	0.000320103	0.000124216
						0.19937	-5.15869e-05	0.000135055							0.19937	0.000467086	0.000124255
						0.1995	4.77448e-05	0.000134968							0.1995	0.000319436	0.000124301
						0.199631	0.000244372	0.000135599							0.199631	0.000407554	0.000124712
						0.199762	9.85513e-05	0.000134643							0.199762	0.000211402	0.00012361
						0.199893	0.000333725	0.000135365							0.199893	0.000161362	0.000124317
						0.200023	0.000217441	0.000135344							0.200023	9.03016e-05	0.000124068
						0.200154	0.000124806	0.00013485							0.200154	0.000222254	0.00012371
						0.200285	0.000144795	0.000135186							0.200285	0.000197921	0.000124266
						0.200415	-1.55124e-05	0.000134505							0.200415	0.000229895	0.00012357
						0.200546	0.000270092	0.000134496							0.200546	0.000372103	0.00012364
						0.200677	0.000278887	0.000135259							0.200677	0.000260432	0.000123979
						0.200807	4.97328e-05	0.000134066							0.200807	0.000370855	0.000123136
						0.200938	0.000292643	0.000135011							0.200938	0.000310991	0.000123934
						0.201069	4.62207e-05	0.000135191							0.201069	0.000319038	0.000124133
						0.2012	0.000131278	0.000134226							0.2012	0.000553201	0.000123429
						0.20133	5.94951e-05	0.000134386							0.20133	0.000278609	0.00012366
						0.201461	0.00040128	0.000134387							0.201461	0.000555297	0.000123554
						0.201592	0.000194388	0.000134381							0.201592	0.000357695	0.000123391
						0.201722	0.000188072	0.000134637							0.201722	0.000350127	0.000123788
						0.201853	-2.56852e-05	0.000134004							0.201853	0.00012356	0.000122895
						0.201984	0.000131911	0.00013419							0.201984	0.000624031	0.000123191
						0.202114	0.000133323	0.00013467							0.202114	0.000357633	0.000123708
						0.202245	0.000371955	0.000133835							0.202245	0.000369061	0.000122931
						0.202376	0.00019335	0.000134627							0.202376	0.000156843	0.000123604
						0.202506	9.15484e-05	0.000134195							0.202506	0.000189559	0.000123049
						0.202637	0.000239618	0.000134145							0.202637	0.000164944	0.000123295
						0.202768	4.58963e-05	0.000133988							0.202768	-6.07066e-05	0.000123203
						0.202899	0.000154437	0.000134193							0.202899	0.000201055	0.000123261
						0.203029	0.000112462	0.000134033							0.203029	0.000131393	0.000122939
						0.20316	0.000255879	0.000134472							0.20316	0.000304044	0.000123377
						0.203291	0.000220814	0.000133768							0.203291	0.000325215	0.000122768
						0.203421	0.000261241	0.00013394							0.203421	0.000135564	0.000122993
						0.203552	0.000251237	0.000133712							0.203552	0.000283233	0.000122703
						0.203683	8.42885e-05	0.000133426							0.203683	0.000132345	0.000122427
						0.203813	6.56018e-05	0.000133374							0.203813	0.000341907	0.000122578
						0.203944	0.000195639	0.000133609							0.203944	0.000132335	0.000122618
						0.204075	0.000285989	0.000133873							0.204075	6.58136e-06	0.000122664
						0.204206	0.000135311	0.00013366							0.204206	0.000173804	0.000122883
						0.204336	0.000185348	0.000132999							0.204336	0.000226944	0.000122336
						0.204467	0.000246733	0.000133521							0.204467	0.000282188	0.000122569
						0.204598	-9.08916e-05	0.0001338							0.204598	0.000361295	0.000123064
						0.204728	9.96601e-05	0.000132921							0.204728	0.000253565	0.000122355
						0.204859	0.000255338	0.000133346							0.204859	0.000208607	0.000122346
						0.20499	3.07389e-05	0.000132799							0.20499	0.000242655	0.000121962
						0.20512	0.000259397	0.000132844							0.20512	0.000162251	0.000121727
						0.205251	9.83178e-05	0.000132877							0.205251	0.000528068	0.000122245
						0.205382	-1.87906e-05	0.000132297							0.205382	0.000398782	0.000121733
						0.205512	5.72618e-05	0.000132902							0.205512	0.000431844	0.00012206
						0.205643	0.000240186	0.000133203							0.205643	0.000194274	0.000122357
						0.205774	0.000203435	0.000132335							0.205774	0.000193369	0.000121441
						0.205905	0.000281287	0.000132537							0.205905	0.00019204	0.000121596
						0.206035	0.000212955	0.00013272							0.206035	0.0002718	0.000121893
						0.206166	0.000212183	0.000132751							0.206166	0.000481101	0.000121806
						0.206297	1.77379e-05	0.000132798							0.206297	0.000506435	0.000122071
						0.206427	0.000108222	0.000131986							0.206427	0.000334217	0.000121193
						0.206558	0.000129946	0.000132876							0.206558	0.000418697	0.000122161
						0.206689	0.000210909	0.000132542							0.206689	0.000248226	0.000121638
						0.206819	0.000429871	0.000132101							0.206819	0.000101496	0.000121182
						0.20695	9.29647e-05	0.000132784							0.20695	0.000110595	0.000121975
						0.207081	-8.83822e-06	0.000132069							0.207081	0.000362064	0.000121501
						0.207211	0.000162066	0.000132291							0.207211	0.000448019	0.000121639
						0.207342	-1.68806e-05	0.000132676							0.207342	0.000241282	0.000122065
						0.207473	0.000225018	0.00013198							0.207473	0.000307939	0.000121186
						0.207604	0.000306243	0.000132633							0.207604	0.000169195	0.000121788
						0.207734	9.96393e-05	0.000132098							0.207734	0.000353782	0.00012142
						0.207865	-6.32349e-05	0.000131716							0.207865	0.00026284	0.00012111
						0.207996	0.000218792	0.000132163							0.207996	0.00039546	0.000121349
						0.208126	0.000108787	0.000131734							0.208126	0.000255368	0.000121093
						0.208257	0.000209623	0.000131767							0.208257	1.84673e-05	0.000120816
						0.208388	-0.000115911	0.000132382							0.208388	0.000182264	0.000121614
						0.208518	0.000156431	0.000132093							0.208518	0.000158671	0.000121106
						0.208649	0.000200902	0.000132018							0.208649	0.000150931	0.000120924
						0.20878	0.000118936	0.00013223							0.20878	0.000195996	0.000121427
						0.208911	0.000322367	0.000131637							0.208911	0.00021151	0.000120857
						0.209041	0.000378242	0.000131819							0.209041	0.000266686	0.000121126
						0.209172	0.000236934	0.000132383							0.209172	0.000174814	0.000121433
						0.209303	6.5052e-05	0.000131615							0.209303	0.000226915	0.000121086
						0.209433	0.000103141	0.000132015							0.209433	0.0003588	0.000121202
						0.209564	-0.000225468	0.000131366							0.209564	0.000163602	0.000120961
						0.209695	-0.000194141	0.000131354							0.209695	0.000342472	0.000120839
						0.209825	0.000119065	0.000131895							0.209825	0.00011208	0.000120945
						0.209956	7.4994e-05	0.000131318							0.209956	0.000130691	0.000120444
						0.210087	-7.20607e-05	0.000131682							0.210087	-6.38161e-05	0.000120775
						0.210218	-0.000170405	0.000131332							0.210218	0.000341095	0.000120877
						0.210348	1.66722e-05	0.000131353							0.210348	0.000238042	0.000120739
						0.210479	3.56201e-05	0.00013137							0.210479	0.000144671	0.000120775
						0.21061	5.13923e-05	0.000131204							0.21061	0.00016453	0.000120586
						0.21074	0.000196124	0.000131289							0.21074	0.000258837	0.000120593
						0.210871	0.000116188	0.000131443							0.210871	0.000237058	0.000121012
						0.211002	2.55553e-05	0.00013097							0.211002	0.00013844	0.000120162
						0.211132	0.000286418	0.000131435							0.211132	0.000172062	0.000120631
						0.211263	5.07445e-05	0.000131313							0.211263	9.21413e-05	0.000120565
						0.211394	0.000199594	0.000131095							0.211394	0.000174271	0.000120487
						0.211525	0.000230775	0.000131273							0.211525	0.00025681	0.00012059
						0.211655	0.000278897	0.000130855							0.211655	0.000358456	0.000120257
						0.211786	7.39553e-05	0.000131161							0.211786	0.000276933	0.000120461
						0.211917	7.35909e-05	0.000131731							0.211917	0.000213055	0.000120967
						0.212047	0.000241465	0.000130511							0.212047	0.000430356	0.000120014
						0.212178	5.06029e-05	0.000130988							0.212178	0.000343222	0.000120509
						0.212309	-0.00012901	0.000130772							0.212309	0.000395724	0.000120287
						0.212439	0.000281704	0.000130731							0.212439	7.46354e-05	0.000119954
						0.21257	0.000345714	0.000131442							0.21257	0.000113398	0.000120542
						0.212701	5.86363e-05	0.000130308							0.212701	0.000111436	0.000119745
						0.212832	0.000239332	0.000130845							0.212832	0.00017924	0.000120161
						0.212962	0.000434503	0.0001312							0.212962	0.000160289	0.000120305
						0.213093	-2.56385e-05	0.000130088							0.213093	0.000161597	0.000119504
						0.213224	0.000158511	0.000130883							0.213224	4.31113e-05	0.000120084
						0.213354	-0.000156899	0.000131016							0.213354	0.000151131	0.000120261
						0.213485	0.000109865	0.000129964							0.213485	0.000130077	0.000119265
						0.213616	0.000256054	0.000130767							0.213616	4.54549e-05	0.000120017
						0.213746	0.000172649	0.000131227							0.213746	4.52865e-05	0.000120304
						0.213877	4.37361e-05	0.000130251							0.213877	0.000170752	0.000119627
						0.214008	-0.000165946	0.000130486							0.214008	0.000352794	0.000120208
						0.214139	3.82902e-05	0.000129894							0.214139	0.000160579	0.000119521
						0.214269	2.18557e-05	0.000130366							0.214269	0.000168545	0.000119647
						0.2144	0.00020053	0.000130647							0.2144	1.14101e-05	0.00012001
						0.214531	0.000211498	0.000129785							0.214531	-5.61107e-05	0.000119142
						0.214661	0.000161547	0.000130289							0.214661	8.35082e-05	0.000119716
						0.214792	0.000270518	0.000130155							0.214792	0.000107649	0.000119366
						0.214923	-2.51019e-05	0.000130006							0.214923	0.000115826	0.000119462
						0.215053	0.000114311	0.000129938							0.215053	0.000302286	0.000119409
						0.215184	2.91119e-05	0.000129781							0.215184	4.93399e-05	0.000119298
						0.215315	7.70034e-05	0.000129986							0.215315	0.000206701	0.000119505
						0.215446	0.000208709	0.000130219							0.215446	8.07328e-06	0.000119426
						0.215576	-5.36943e-05	0.000129479							0.215576	9.86152e-05	0.000118929
						0.215707	3.6402e-05	0.000130051							0.215707	6.99235e-05	0.000119339
						0.215837	5.97988e-05	0.000129604							0.215837	4.2436e-05	0.000118977
						0.215968	0.00019737	0.000129947							0.215968	0.000214739	0.000119351
						0.216099	3.38563e-05	0.000129863							0.216099	0.00018674	0.000119296
						0.21623	5.02891e-05	0.000129962							0.21623	7.62056e-05	0.000119061
						0.21636	2.57331e-05	0.000129894							0.21636	8.84944e-05	0.000119267
						0.216491	1.11629e-05	0.00013006							0.216491	6.8269e-05	0.000119424
						0.216622	0.000170411	0.000129592							0.216622	0.000281627	0.000118751
						0.216752	6.23571e-05	0.000129528							0.216752	0.000175992	0.00011904
						0.216883	0.000116645	0.00012908							0.216883	0.000138373	0.000118541
						0.217014	0.000329107	0.000129485							0.217014	2.57841e-05	0.000118734
						0.217144	0.000313298	0.00012968							0.217144	0.000156517	0.000119033
						0.217275	9.20229e-05	0.000128986							0.217275	9.07509e-05	0.000118492
						0.217406	8.26046e-05	0.000129421							0.217406	0.000364726	0.000118919
						0.217537	0.000342299	0.000129755							0.217537	-2.30188e-05	0.000118956
						0.217667	0.000210193	0.000128977							0.217667	0.000117448	0.000118407
						0.217798	4.23095e-05	0.00012939							0.217798	0.000149315	0.000118914
						0.217929	5.13637e-05	0.000129242							0.217929	0.000169112	0.00011873
						0.218059	-7.15791e-05	0.000129022							0.218059	0.000108966	0.000118676
						0.21819	-1.97224e-05	0.000129047							0.21819	0.000249848	0.000118765
						0.218321	0.000495461	0.000129328							0.218321	0.00028709	0.000118642
						0.218451	4.28244e-05	0.000129027							0.218451	2.8719e-05	0.000118479
						0.218582	-4.73244e-06	0.000129139							0.218582	0.000155168	0.000118732
						0.218713	0.000356116	0.0001287							0.218713	9.85657e-05	0.000117897
						0.218844	-1.53578e-05	0.000128921							0.218844	0.000136322	0.000118289
						0.218974	-3.65998e-05	0.000129096							0.218974	-3.5752e-05	0.00011853
						0.219105	-0.000161925	0.000128333							0.219105	5.53619e-05	0.00011786
						0.219236	-0.000160942	0.000128721							0.219236	-9.13199e-06	0.0001182
						0.219366	-1.52335e-05	0.000128703							0.219366	9.37717e-05	0.000118157
						0.219497	4.85223e-05	0.00012876							0.219497	3.27052e-05	0.00011828
						0.219628	0.000215451	0.000129168							0.219628	7.72464e-05	0.00011848
						0.219758	5.02109e-05	0.000128481							0.219758	8.60693e-05	0.000118033
						0.219889	0.00014608	0.000128579							0.219889	8.47036e-05	0.000117934
						0.22002	2.74978e-05	0.000128912							0.22002	0.000162871	0.000118396
						0.220151	0.000170166	0.000128221							0.220151	0.000282692	0.000117658
						0.220281	0.000131775	0.000128815							0.220281	0.000119066	0.000118232
						0.220412	-0.000108376	0.000128395							0.220412	0.000192803	0.000117977
						0.220543	0.000306677	0.000128731							0.220543	1.19698e-05	0.000118119
						0.220673	0.000121874	0.000128911							0.220673	0.000152201	0.000118241
						0.220804	0.000148597	0.000128015							0.220804	0.000173011	0.00011746
						0.220935	0.000219707	0.000128606							0.220935	0.00011956	0.000117927
						0.221065	3.17841e-05	0.000128455							0.221065	0.000207236	0.000117806
						0.221196	0.000123073	0.00012803							0.221196	0.000172766	0.000117391
						0.221327	-0.00030206	0.000128557							0.221327	0.000199813	0.000118087
						0.221458	0.00020631	0.000128018							0.221458	-0.000112272	0.000117384
						0.221588	8.80421e-05	0.000128215							0.221588	0.00021723	0.000117818
						0.221719	-0.00010469	0.000128146							0.221719	5.2406e-05	0.000117708
						0.22185	0.000103209	0.000127697							0.22185	8.69825e-05	0.000117252
						0.22198	5.13489e-05	0.000127942							0.22198	-2.07794e-05	0.000117496
						0.222111	0.000206262	0.000128326							0.222111	0.00010786	0.000117636
						0.222242	6.14149e-05	0.00012744							0.222242	0.000121793	0.000117001
						0.222372	-3.71358e-07	0.000127945							0.222372	6.02403e-05	0.000117665
						0.222503	5.02773e-05	0.000127824							0.222503	7.21304e-05	0.000117206
						0.222634	0.000133528	0.000127477							0.222634	0.000117325	0.000117198
						0.222765	9.1114e-05	0.00012805							0.222765	0.000209895	0.000117723
						0.222895	5.16881e-05	0.000127897							0.222895	-0.00011064	0.000117189
						0.223026	0.000314127	0.000127917							0.223026	1.92646e-05	0.000117366
						0.223157	-3.17303e-05	0.000127531							0.223157	-4.97031e-06	0.00011716
						0.223287	2.57434e-05	0.000127527							0.223287	0.000207279	0.000117077
						0.223418	4.45081e-05	0.00012766							0.223418	5.79239e-05	0.000117306
						0.223549	-2.98042e-05	0.000127238							0.223549	0.000182358	0.000116806
						0.223679	-4.87995e-05	0.000127563							0.223679	7.20248e-05	0.000117183
						0.22381	-6.29175e-05	0.000127653							0.22381	4.70935e-05	0.000117151
						0.223941	-4.19056e-05	0.000127072							0.223941	4.78797e-05	0.000116744
						0.224072	0.000102203	0.000127189							0.224072	0.000183967	0.000116888
						0.224202	0.000249145	0.000127581							0.224202	0.000251614	0.00011733
						0.224333	-1.57271e-05	0.000127182							0.224333	0.000293461	0.000116849
						0.224464	0.000307739	0.00012767							0.224464	0.00023618	0.000117185
						0.224594	-3.67722e-05	0.000127104							0.224594	0.000141956	0.000116749
						0.224725	9.05122e-05	0.000127018							0.224725	0.000122674	0.000116635
						0.224856	-0.000325643	0.000127205							0.224856	-8.70301e-05	0.00011689
						0.224986	1.09855e-05	0.000127271							0.224986	9.88496e-05	0.000116889
						0.225117	6.56904e-05	0.000127094							0.225117	4.68029e-05	0.000116653
						0.225248	0.000350421	0.000127181							0.225248	9.22696e-05	0.000116776
						0.225379	-3.68895e-05	0.000126632							0.225379	0.000110091	0.000116336
						0.225509	0.000176265	0.000127125							0.225509	6.25191e-05	0.000116599
						0.22564	2.27803e-05	0.00012691							0.22564	0.000204566	0.000116434
						0.225771	0.000238841	0.000126696							0.225771	7.69013e-06	0.000116303
						0.225901	-1.72341e-05	0.00012715							0.225901	3.57377e-05	0.000116799
						0.226032	7.59529e-05	0.0001269							0.226032	7.97973e-05	0.000116568
						0.226163	3.1351e-05	0.000126656							0.226163	0.000394937	0.000116453
						0.226293	7.98478e-05	0.000126651							0.226293	0.000266256	0.000116484
						0.226424	4.94688e-05	0.000126066							0.226424	3.2556e-05	0.000115819
						0.226555	0.000146349	0.000126814							0.226555	0.000143186	0.000116546
						0.226685	0.000137914	0.000127065							0.226685	-0.000241837	0.000116609
						0.226816	-7.02584e-05	0.000126422							0.226816	0.000113571	0.000116045
						0.226947	0.000236871	0.000126905							0.226947	5.8082e-05	0.000116532
						0.227077	0.000159535	0.000126603							0.227077	0.000169864	0.000116305
						0.227208	-7.22593e-05	0.000126391							0.227208	1.07974e-05	0.000115868
						0.227339	2.17716e-05	0.000126928							0.227339	0.000160615	0.000116629
						0.22747	-0.000258824	0.000126409							0.22747	4.87684e-05	0.000116043
						0.2276	5.28135e-06	0.000126632							0.2276	0.000235155	0.000116264
						0.227731	-2.67722e-05	0.000126561							0.227731	7.88933e-05	0.000116231
						0.227862	2.89149e-05	0.000126009							0.227862	8.11015e-05	0.000115867
						0.227992	-4.70785e-05	0.000126061							0.227992	0.000231476	0.000115878
						0.228123	-8.17636e-05	0.000126146							0.228123	-2.60533e-05	0.00011572
						0.228254	0.000117235	0.000126411							0.228254	-4.04382e-05	0.000115922
						0.228384	0.000324439	0.000126672							0.228384	-8.92775e-05	0.00011609
						0.228515	0.000132324	0.000125858							0.228515	4.6408e-05	0.000115558
						0.228646	0.000115079	0.000126261							0.228646	9.69083e-05	0.000115905
						0.228777	0.000123962	0.00012619							0.228777	-8.49308e-05	0.000115738
						0.228907	0.000249181	0.000125986							0.228907	7.48482e-05	0.000115572
						0.229038	-6.84879e-05	0.000126195							0.229038	0.000188859	0.00011606
						0.229169	0.00020066	0.000126134							0.229169	0.000159703	0.000115795
						0.229299	-3.21672e-05	0.000125923							0.229299	0.000278219	0.000115909
						0.22943	3.18204e-05	0.000126367							0.22943	4.94095e-05	0.00011602
						0.229561	0.000272822	0.000125497							0.229561	0.000107911	0.000115073
						0.229691	0.000109338	0.000125961							0.229691	0.000204877	0.00011568
						0.229822	0.000119054	0.000126371							0.229822	-4.73842e-05	0.000115832
						0.229953	0.000124645	0.000125283							0.229953	7.63353e-05	0.000115126
						0.230084	-0.000160273	0.000125888							0.230084	7.86121e-05	0.000115488
						0.230214	-6.12402e-05	0.000125211							0.230214	0.000251878	0.000115175
						0.230345	0.000124005	0.000125532							0.230345	-4.10156e-05	0.000115172
						0.230476	6.19597e-05	0.000126154							0.230476	0.000126194	0.000115889
						0.230606	1.77613e-06	0.00012518							0.230606	0.000228132	0.000115298
						0.230737	-0.000167691	0.00012578							0.230737	4.02602e-05	0.000115602
						0.230868	5.32132e-05	0.000126045							0.230868	-0.000121585	0.000115389
						0.230998	2.1303e-05	0.000124904							0.230998	0.00014757	0.00011462
						0.231129	-9.51104e-06	0.000125771							0.231129	4.28535e-05	0.000115485
						0.23126	1.46071e-05	0.000125473							0.23126	-2.76346e-08	0.000115255
						0.23139	-2.5844e-05	0.000125366							0.23139	-4.94137e-05	0.000114974
						0.231521	6.05711e-05	0.000125586							0.231521	0.000143425	0.000115357
						0.231652	1.65229e-05	0.000125549							0.231652	0.000155755	0.000115295
						0.231783	-7.28579e-05	0.000125205							0.231783	0.000211808	0.000115025
						0.231913	-2.39655e-05	0.000125629							0.231913	0.000136654	0.000115435
						0.232044	-0.000163983	0.000124602							0.232044	0.000201676	0.000114491
						0.232175	-4.41538e-05	0.000125633							0.232175	5.49711e-05	0.000115506
						0.232305	4.3511e-05	0.000124672							0.232305	-2.61311e-05	0.000114203
						0.232436	0.000185643	0.000127062							0.232436	0.000219632	0.000116755
						0.232567	1.55857e-05	0.000128645							0.232567	0.000340983	0.000118103
						0.232698	0.000135673	0.000128906							0.232698	0.000251989	0.000118375
						0.232828	0.000114951	0.000130207							0.232828	9.35209e-05	0.000119419
						0.232959	0.000101881	0.000130545							0.232959	-3.22277e-05	0.000119739
						0.23309	-0.000125876	0.000130471							0.23309	-4.21553e-05	0.000119906
						0.23322	-0.000135115	0.000131407							0.23322	9.79785e-05	0.000120558
						0.233351	7.8103e-05	0.000131844							0.233351	0.000219136	0.00012108
						0.233482	8.40055e-05	0.00013271							0.233482	0.000314629	0.000121961
						0.233612	7.76472e-05	0.000133175							0.233612	0.000148999	0.00012229
						0.233743	0.000113298	0.000133111							0.233743	8.9577e-05	0.000122204
						0.233874	0.000180453	0.000133765							0.233874	0.000270245	0.000122881
						0.234005	4.45747e-05	0.000133812							0.234005	0.000248605	0.000123017
						0.234135	0.000109996	0.000133897							0.234135	0.000159793	0.000122958
						0.234266	-0.000102245	0.00013479							0.234266	0.000176076	0.00012379
						0.234397	0.00013355	0.000135094							0.234397	-5.90675e-05	0.000123973
						0.234527	3.02405e-05	0.000134899							0.234527	0.000151953	0.000123759
						0.234658	9.04828e-05	0.000136212							0.234658	6.34259e-05	0.000124836
						0.234789	-0.000102544	0.000135458							0.234789	-0.000103869	0.000124521
						0.234919	-0.000134981	0.000135751							0.234919	-2.49984e-05	0.00012485
						0.23505	-9.3863e-05	0.000136501							0.23505	4.30653e-05	0.000125362
						0.235181	0.000249673	0.000136036							0.235181	5.11204e-06	0.000124801
						0.235312	-0.000198066	0.000136116							0.235312	3.15883e-05	0.000125288
						0.235442	5.6655e-05	0.000136233							0.235442	0.000164687	0.000125049
						0.235573	0.000187677	0.000135285							0.235573	0.000125095	0.000124348
						0.235704	4.15002e-07	0.00013636							0.235704	0.000119088	0.000125259
						0.235834	-0.000168359	0.00013609							0.235834	0.000161616	0.000125168
						0.235965	0.000161576	0.000136664							0.235965	-8.78775e-05	0.000125347
						0.236096	0.000237015	0.000136482							0.236096	-3.48927e-05	0.000125019
						0.236226	-0.000172169	0.000136055							0.236226	4.43442e-05	0.000124957
						0.236357	-0.000111123	0.000136764							0.236357	0.000343979	0.000125598
						0.236488	-1.85078e-05	0.000137195							0.236488	0.000255187	0.00012628
						0.236618	0.000214212	0.000136695							0.236618	-0.000193406	0.000125313
						0.236749	-2.057e-06	0.000137487							0.236749	0.000249299	0.000126394
						0.23688	-0.000119894	0.00013638							0.23688	-6.09829e-06	0.00012543
						0.237011	-4.38032e-05	0.000136822							0.237011	-2.36854e-05	0.000125767
						0.237141	4.28909e-05	0.000137169							0.237141	0.00034563	0.000126232
						0.237272	-0.000247974	0.000136901							0.237272	8.77455e-05	0.000125564
						0.237403	-9.13368e-05	0.000137538							0.237403	0.000168051	0.000126608
						0.237533	-8.04387e-06	0.000138361							0.237533	0.000256962	0.000126981
						0.237664	0.000210941	0.000136727							0.237664	0.000141851	0.000125502
						0.237795	-3.75412e-05	0.000137894							0.237795	-4.18178e-05	0.000126504
						0.237925	0.000107423	0.000137579							0.237925	2.77958e-05	0.000126464
						0.238056	1.55973e-06	0.000138272							0.238056	8.99524e-05	0.000126841
						0.238187	0.000150471	0.000138847							0.238187	3.00708e-05	0.000127128
						0.238317	0.000325594	0.00013801							0.238317	7.87595e-05	0.000126423
						0.238448	-2.87824e-05	0.000137637							0.238448	0.000157389	0.000126693
						0.238579	0.000105919	0.00013862							0.238579	0.000113475	0.000127141
						0.23871	0.000226545	0.000137271							0.23871	0.000174288	0.0001259
						0.23884	0.000253051	0.000138599							0.23884	-4.0671e-05	0.000127094
						0.238971	0.000114487	0.00013845							0.238971	0.000120523	0.000127153
						0.239102	0.000293559	0.000138284							0.239102	5.70329e-05	0.000126796
						0.239232	-3.54765e-05	0.00013868							0.239232	0.000134234	0.000127243
						0.239363	0.000102626	0.000138416							0.239363	8.78968e-05	0.000127036
						0.239494	0.000128323	0.000138532							0.239494	-0.000128747	0.000127066
						0.239624	0.000136915	0.000139082							0.239624	0.000179716	0.000127618
						0.239755	-2.17049e-05	0.00013826							0.239755	0.000301275	0.000126965
						0.239886	-8.03646e-05	0.000138908							0.239886	0.000226549	0.000127411
						0.240017	0.000112886	0.00013866							0.240017	0.000214052	0.000127262
						0.240147	8.00514e-05	0.00013864							0.240147	5.82122e-05	0.000127337
						0.240278	0.000143133	0.000139698							0.240278	3.64938e-05	0.000127991
						0.240409	-9.19835e-05	0.000138755							0.240409	7.41704e-06	0.000127206
						0.240539	4.53441e-05	0.00013921							0.240539	5.62456e-05	0.000127926
						0.24067	0.00012775	0.000139452							0.24067	-0.000192665	0.000127949
						0.240801	5.67639e-05	0.000138668							0.240801	1.83209e-05	0.000127349
						0.240931	9.94035e-05	0.0001393							0.240931	0.000104647	0.000127713
						0.241062	0.000231427	0.00013916							0.241062	0.000121842	0.000127755
						0.241193	-0.000219334	0.000139118							0.241193	0.00016892	0.000128046
						0.241323	8.50742e-05	0.0001402							0.241323	0.00023602	0.000128831
						0.241454	-2.56088e-05	0.000138859							0.241454	0.000363647	0.000127737
						0.241585	3.76101e-06	0.000139313							0.241585	1.56518e-06	0.000127875
						0.241716	0.000109678	0.00014011							0.241716	5.22042e-05	0.000128684
						0.241846	7.689e-05	0.000138941							0.241846	-3.63071e-05	0.000127475
						0.241977	0.000227686	0.000140431							0.241977	0.000236176	0.000128895
						0.242108	0.000154436	0.000139929							0.242108	4.39863e-05	0.000128487
						0.242238	-0.000168222	0.000139592							0.242238	0.000246173	0.000128424
						0.242369	0.000235207	0.000139851							0.242369	6.15883e-05	0.000128316
						0.2425	0.000259818	0.000140036							0.2425	0.000177543	0.00012849
						0.24263	0.000297085	0.00014046							0.24263	0.000207121	0.000128937
						0.242761	0.000246858	0.000140496							0.242761	-0.000159846	0.000128749
						0.242892	0.000297275	0.000139966							0.242892	-2.32205e-05	0.000128131
						0.243023	0.000106006	0.000140172							0.243023	-0.000137331	0.000128626
						0.243153	0.000397839	0.000140295							0.243153	4.32738e-05	0.000128733
						0.243284	0.000159777	0.000139821							0.243284	0.000267576	0.000128649
						0.243415	-4.43514e-05	0.000140476							0.243415	0.000233992	0.000129126
						0.243545	-3.68923e-05	0.000139876							0.243545	0.000251226	0.000128506
						0.243676	-4.33321e-05	0.000140217							0.243676	5.30155e-06	0.000128805
						0.243807	3.8673e-05	0.000140804							0.243807	0.00018789	0.000129499
						0.243938	0.000109113	0.000140113							0.243938	0.000221164	0.000128607
						0.244068	0.000130943	0.000140681							0.244068	0.000234003	0.000129102
						0.244199	0.000180267	0.000140615							0.244199	6.12899e-05	0.000129006
						0.24433	-2.43703e-05	0.000140478							0.24433	-0.000171242	0.000129055
						0.24446	4.04364e-05	0.000140991							0.24446	9.06215e-05	0.000129436
						0.244591	0.000163969	0.000140148							0.244591	7.92328e-05	0.00012862
						0.244722	8.34106e-05	0.000140595							0.244722	0.000236554	0.000129172
						0.244852	3.9501e-05	0.000141727							0.244852	0.00024195	0.000130133
						0.244983	2.30395e-05	0.000140412							0.244983	7.99691e-05	0.000128855
						0.245114	0.000113422	0.000140997							0.245114	0.000165515	0.000129484
						0.245245	0.000213411	0.000140905							0.245245	2.58561e-05	0.000129133
						0.245375	-4.02757e-05	0.000140489							0.245375	0.000265573	0.000129101
						0.245506	9.7928e-07	0.00014157							0.245506	0.00016302	0.000129733
						0.245637	0.000221043	0.000140964							0.245637	0.000122042	0.000129346
						0.245767	0.000155113	0.000141202							0.245767	-3.54762e-05	0.000129776
						0.245898	0.000101357	0.000142004							0.245898	0.000128961	0.000130236
						0.246029	2.92256e-05	0.00014046							0.246029	5.69342e-05	0.000128994
						0.246159	2.78988e-06	0.000141594							0.246159	0.000346988	0.0001302
						0.24629	-1.65784e-05	0.000141278							0.24629	0.000214801	0.000129685
						0.246421	7.6632e-06	0.000141114							0.246421	0.000193763	0.00012965
						0.246551	-9.87638e-05	0.000141681							0.246551	0.000109936	0.00013013
						0.246682	0.000159292	0.000141263							0.246682	9.55459e-05	0.000129768
						0.246813	0.000119536	0.000141703							0.246813	0.000156809	0.000129962
						0.246944	1.04614e-05	0.000142814							0.246944	7.98144e-05	0.000130952
						0.247074	-0.000180167	0.00014061							0.247074	9.07254e-05	0.000129272
						0.247205	-0.000146814	0.000141574							0.247205	3.85054e-05	0.000129971
						0.247336	0.000234965	0.000142407							0.247336	-0.000106701	0.00013072
						0.247466	8.2266e-06	0.000141089							0.247466	0.00039017	0.000129349
						0.247597	0.000165327	0.000141899							0.247597	8.48198e-05	0.000130122
						0.247728	0.000182734	0.000141754							0.247728	0.000161012	0.000130105
						0.247858	0.000136595	0.000141498							0.247858	1.89343e-05	0.000129756
						0.247989	0.000175093	0.000142549							0.247989	0.000217088	0.000130818
						0.24812	0.000173643	0.000141447							0.24812	0.000235798	0.000129702
						0.248251	-0.000121924	0.000141989							0.248251	-2.28565e-05	0.00013034
						0.248381	0.00017304	0.000141918							0.248381	0.000149915	0.000130554
						0.248512	0.000159971	0.00014166							0.248512	4.81211e-05	0.000129934
						0.248643	0.000211552	0.000142404							0.248643	0.000167077	0.00013059
						0.248773	0.000274512	0.000142073							0.248773	0.000125541	0.000130327
						0.248904	5.71353e-05	0.0001418							0.248904	-0.000190105	0.000129968
						0.249035	6.50157e-05	0.000142371							0.249035	8.24427e-05	0.000130635
						0.249165	-9.90451e-05	0.0001415							0.249165	1.67852e-05	0.000130147
						0.249296	8.4639e-05	0.000142066							0.249296	-0.000105021	0.000130552
						0.249427	-8.01219e-05	0.000142381							0.249427	0.00021298	0.000130907
						0.249557	-1.74388e-05	0.000142159							0.249557	-1.35633e-05	0.00013078
						0.249688	0.000131019	0.000142154							0.249688	0.000120361	0.000130474
						0.249819	-0.0001803	0.000141933							0.249819	0.000376299	0.000130424
						0.249949	-0.00012154	0.000142524							0.249949	8.31977e-05	0.00013083
						0.25008	-0.000188776	0.000142453							0.25008	0.000137954	0.000130828
						0.250211	0.00024794	0.000141818							0.250211	0.00027427	0.000130274
						0.250342	0.000244126	0.00014331							0.250342	-0.000121918	0.000131391
						0.250472	-0.000115426	0.000143106							0.250472	0.000163397	0.000131364
						0.250603	0.000125877	0.000142034							0.250603	0.000143465	0.000130258
						0.250734	-0.000247992	0.000142578							0.250734	-3.19078e-05	0.000131014
						0.250864	-5.56903e-05	0.000142203							0.250864	0.000442114	0.00013072
						0.250995	0.000131663	0.000143136							0.250995	0.000381871	0.000131319
						0.251126	0.000270717	0.000143723							0.251126	0.000131511	0.000131511
						0.251256	0.00014637	0.000142823							0.251256	0.000182697	0.000131033
						0.251387	-8.30035e-05	0.000142895							0.251387	-0.000103137	0.000131036
						0.251518	-0.000139968	0.00014285							0.251518	9.13695e-05	0.000131098
						0.251649	2.00247e-05	0.000142082							0.251649	-2.09201e-05	0.000130581
						0.251779	3.58376e-05	0.000142842							0.251779	0.000224799	0.000131365
						0.25191	0.000121691	0.000143405							0.25191	0.000139145	0.00013146
						0.252041	0.000223981	0.000142996							0.252041	0.000186959	0.000131305
						0.252171	-9.43802e-05	0.00014297							0.252171	-3.24829e-06	0.000131558
						0.252302	0.000255034	0.000142093							0.252302	0.000187862	0.000130605
						0.252433	-0.000165065	0.000143346							0.252433	5.75718e-05	0.00013165
						0.252563	0.000168988	0.00014348							0.252563	0.000143619	0.000131676
						0.252694	0.000159803	0.000142748							0.252694	2.60835e-05	0.000131061
						0.252825	0.000167564	0.000143258							0.252825	0.000287982	0.000131344
						0.252956	-8.13798e-05	0.000142905							0.252956	0.000310784	0.000131282
						0.253086	-3.73788e-05	0.000142782							0.253086	7.02005e-05	0.000130908
						0.253217	-6.34199e-05	0.00014351							0.253217	9.30161e-05	0.000131935
						0.253348	0.000105268	0.000143085							0.253348	0.000401775	0.000131412
						0.253478	3.6011e-05	0.000143071							0.253478	2.54208e-05	0.000131416
						0.253609	0.000302967	0.000143858							0.253609	8.31554e-05	0.000132172
						0.25374	0.000395373	0.00014257							0.25374	0.000139233	0.00013071
						0.25387	-4.2535e-06	0.000143765							0.25387	8.81691e-05	0.000132
						0.254001	9.01256e-05	0.000143122							0.254001	0.000258953	0.000131472
						0.254132	-8.20218e-06	0.0001434							0.254132	-9.26316e-05	0.000131714
						0.254263	0.000360956	0.000144137							0.254263	4.00324e-05	0.000132193
						0.254393	8.69208e-05	0.000143233							0.254393	0.000177203	0.000131716
						0.254524	-0.000110986	0.000142976							0.254524	0.000169577	0.000131234
						0.254655	7.87031e-05	0.000143607							0.254655	0.000108706	0.000132041
						0.254785	-5.05791e-05	0.000143164							0.254785	5.39572e-05	0.000131548
						0.254916	2.22909e-05	0.000144156							0.254916	7.42805e-05	0.000132447
						0.255047	0.000106356	0.000143909							0.255047	0.000176937	0.000132172
						0.255177	0.000187492	0.000143522							0.255177	0.000110853	0.000131649
						0.255308	8.84131e-05	0.000143206							0.255308	0.000326486	0.000131893
						0.255439	0.000165902	0.000143622							0.255439	0.000124647	0.000131782
						0.25557	0.000243805	0.000144777							0.25557	-6.77215e-05	0.000132661
						0.2557	0.000199593	0.000144854							0.2557	0.000114846	0.00013285
						0.255831	0.000157486	0.000143864							0.255831	0.00022895	0.000132119
						0.255962	0.00032001	0.000144297							0.255962	0.000237794	0.000132136
						0.256092	0.000295211	0.000143389							0.256092	0.000112297	0.000131569
						0.256223	8.86166e-06	0.000143406							0.256223	5.60441e-05	0.00013143
						0.256354	-0.000133605	0.000144003							0.256354	8.71997e-05	0.00013226
						0.256484	-2.53737e-05	0.000142389							0.256484	0.000334981	0.000131093
						0.256615	0.000238667	0.000147032							0.256615	0.000217874	0.000135247
						0.256746	0.000168519	0.000148537							0.256746	0.000263321	0.000136386
						0.256877	0.000157166	0.000149							0.256877	0.000200197	0.000136896
						0.257007	0.000202165	0.000151098							0.257007	0.00010211	0.000138875
						0.257138	9.25052e-05	0.000152077							0.257138	0.000110627	0.000139931
						0.257269	0.000129106	0.000152759							0.257269	-7.98692e-05	0.000140264
						0.257399	-5.63972e-05	0.000154273							0.257399	0.000350242	0.00014173
						0.25753	0.000381344	0.00015409							0.25753	0.000101154	0.000141378
						0.257661	8.7236e-06	0.000155025							0.257661	-9.88524e-06	0.000142175
						0.257791	0.000221681	0.000156495							0.257791	0.000290674	0.000143906
						0.257922	0.00013641	0.000156345							0.257922	6.70306e-05	0.000143544
						0.258053	0.000207324	0.000158414							0.258053	0.000275572	0.000145408
						0.258184	-0.000164495	0.000157878							0.258184	0.000118025	0.000145248
						0.258314	-0.000213668	0.000156969							0.258314	8.04902e-05	0.000144407
						0.258445	0.000179563	0.000159643							0.258445	-7.51424e-06	0.000146227
						0.258576	-4.27038e-06	0.000159638							0.258576	8.46952e-05	0.00014665
						0.258706	0.000160145	0.000161046							0.258706	-0.000166716	0.000147504
						0.258837	0.000269463	0.000161845							0.258837	0.000151408	0.000148526
						0.258968	0.00022836	0.000162142							0.258968	0.000206408	0.000148704
						0.259098	0.000112963	0.000161559							0.259098	-0.000105391	0.000148436
						0.259229	7.97925e-05	0.000163461							0.259229	0.000204018	0.000150163
						0.25936	-3.17714e-05	0.0001643							0.25936	0.000103779	0.000150873
						0.259491	0.000152778	0.000164235							0.259491	0.000122573	0.000150892
						0.259621	4.95429e-05	0.000165808							0.259621	0.000248152	0.000152086
						0.259752	0.00020506	0.000165648							0.259752	0.000254599	0.000152233
						0.259883	-1.93843e-05	0.000165718							0.259883	2.46893e-05	0.000152283
						0.260013	8.61948e-05	0.000166784							0.260013	0.000438712	0.000153441
						0.260144	0.000266448	0.000167084							0.260144	-3.20625e-05	0.000153367
						0.260275	0.000118916	0.000168349							0.260275	0.000456141	0.000155011
						0.260405	0.000157302	0.000169472							0.260405	0.000384767	0.000155592
						0.260536	0.000196782	0.000169264							0.260536	0.000299108	0.000155093
						0.260667	6.68918e-05	0.000169344							0.260667	-6.99825e-05	0.00015538
						0.260797	0.00019272	0.000169933							0.260797	-9.72969e-05	0.000155707
						0.260928	0.00035266	0.000171193							0.260928	-0.000150577	0.000157242
						0.261059	0.000465974	0.000171434							0.261059	0.000433569	0.000157522
						0.26119	0.000173264	0.000171718							0.26119	-0.000150181	0.000157643
						0.26132	-2.7052e-05	0.000170557							0.26132	0.000323849	0.000157146
						0.261451	0.000236263	0.000171914							0.261451	6.68707e-05	0.000157328
						0.261582	9.04175e-05	0.000171796							0.261582	0.000206497	0.000157924
						0.261712	0.000274372	0.000173827							0.261712	-0.000104313	0.000159279
						0.261843	0.000465536	0.000172117							0.261843	9.48687e-06	0.000157747
						0.261974	0.000154891	0.000173665							0.261974	6.28961e-05	0.000159353
						0.262104	8.96815e-05	0.000172838							0.262104	0.000363472	0.0001591
						0.262235	9.68339e-05	0.000172975							0.262235	0.000214548	0.000158808
						0.262366	0.000170032	0.000174477							0.262366	5.91055e-05	0.000160028
						0.262497	-0.000206661	0.000174708							0.262497	-7.39073e-05	0.000160193
						0.262627	0.000117335	0.000173983							0.262627	1.18195e-05	0.000159838
						0.262758	0.00026568	0.000176476							0.262758	0.000252581	0.000162007
						0.262889	0.000261816	0.000174615							0.262889	0.000326134	0.00015984
						0.263019	3.34793e-05	0.000175354							0.263019	-4.5986e-05	0.000160927
						0.26315	-0.000106738	0.000175244							0.26315	0.000259013	0.000161059
						0.263281	-2.68387e-05	0.000176222							0.263281	-3.71509e-05	0.000161988
						0.263411	6.78613e-05	0.000176286							0.263411	0.000183144	0.000162043
						0.263542	-8.26894e-05	0.00017694							0.263542	0.000398546	0.000162575
						0.263673	-0.000211468	0.000175413							0.263673	0.000458656	0.000161831
						0.263804	-0.000218007	0.000177269							0.263804	0.000297767	0.000162923
						0.263934	0.000221989	0.000177322							0.263934	0.000271368	0.000162559
						0.264065	-5.00514e-06	0.000178838							0.264065	0.000250309	0.000164642
						0.264196	-0.000143234	0.000176167							0.264196	3.49869e-05	0.000161971
						0.264326	4.8564e-05	0.0001797							0.264326	6.93758e-06	0.000164543
						0.264457	-0.000150398	0.000177475							0.264457	0.000135848	0.000162915
						0.264588	7.97624e-05	0.000178731							0.264588	-0.000151746	0.000164109
						0.264718	8.54187e-05	0.000178905							0.264718	0.000148498	0.000164433
						0.264849	1.49994e-05	0.000179385							0.264849	0.000263821	0.000164921
						0.26498	3.83132e-05	0.000179519							0.26498	0.000142749	0.000164984
						0.26511	-9.66193e-05	0.000180523							0.26511	8.83822e-05	0.000165661
						0.265241	0.000339718	0.000178823							0.265241	-0.000141061	0.000164075
						0.265372	-9.11643e-05	0.000180745							0.265372	4.51428e-05	0.000165823
						0.265502	0.000360433	0.00018102							0.265502	0.000266607	0.000166089
[truncated: 570 more rows]

## Sheet: Figure 2b
Tse4		Tse5ΔCT-Tse4		Tse5ΔCT
Π0	ΔΠ	Π0	ΔΠ	Π0	ΔΠ
15.9	6.5	22.7	2.3	15.6	7.7
18.6	4.4	15.2	7.2	16	6.2
19	5.5	16.2	5.9	16.5	6.2
21.4	3.9	16.9	5.2	16.9	6.6
23.3	3.4	18.3	4.4	17.1	6.5
23.6	2.6	19.1	4.6	20.3	4.4
25.3	3	21.1	3.3	22.1	2.9
25.9	2.3	22.7	2.3	22.4	2.7
27.2	1.8	24.5	0.6	22.6	2.3
29.1	0.4	26.5	0.1	25	1.9
		26.6	0.3

## Sheet: Figure 2c
E. coli polar lipd extract
constant salt concentration 150/150 mM KCl
Time (s)	Current (pA)		zoom 1	Time (s)	Current (pA)	zoom 2	Time (s)	Current (pA)
0	0.779247		5s	0	2.76899	5s	0	8.19502
1	0.590038			1	1.68257		1	7.26118
2	1.54829			2	2.23799		2	7.87764
3	0.583935			3	2.03657		3	7.88984
4	1.13325			4	2.17695		4	7.59687
5	1.01118			5	2.51875		5	7.38325
6	-0.185108			6	2.01826		6	8.49409
7	0.931835			7	1.68867		7	8.01802
8	1.11494			8	2.01826		8	7.65791
9	0.254345			9	2.28682		9	8.57344
10	0.718212			10	2.69575		10	7.65791
11	1.20649			11	2.34785		11	7.51753
12	0.547314			12	2.10981		12	7.74336
13	0.876904			13	1.75581		13	8.12788
14	1.0478			14	2.4394		14	7.26728
15	0.962353			15	2.59809		15	7.6335
16	0.980663			16	2.35395		16	7.05976
17	0.986767			17	1.88398		17	8.09126
18	0.614452			18	2.7873		18	7.42598
19	1.12715			19	2.92768		19	7.66401
20	1.0417			20	2.72627		20	7.80439
21	0.876904			21	1.7375		21	7.49311
22	1.09663			22	2.33564		22	7.68232
23	0.309277			23	1.9145		23	7.26728
24	1.25532			24	2.41499		24	8.37202
25	0.901318			25	2.73848		25	8.27436
26	0.718212			26	1.82905		26	7.24287
27	0.614452			27	2.62251		27	8.46968
28	0.858593			28	1.99385		28	7.44429
29	0.980663			29	1.55439		29	6.53486
30	0.358105			30	2.26851		30	7.92646
31	1.45063			31	2.0915		31	7.62129
32	0.400829			32	2.47602		32	6.425
33	1.90229			33	3.01924		33	7.43818
34	-0.0325203			34	2.24409		34	7.27339
35	0.937939			35	2.72627		35	7.40156
36	1.07222			36	2.41499		36	8.08516
37	0.21162			37	2.99482		37	7.44429
38	0.919628			38	2.98872		38	7.65181
39	0.97456			39	2.98872		39	6.35786
40	1.02949			40	2.63472		40	6.93769
41	0.883007			41	3.43428		41	7.51143
42	1.0417			42	3.01313		42	7.71894
43	1.01118			43	2.42109		43	8.03633
44	0.907421			44	2.57368		44	8.07295
45	0.852489			45	2.98872		45	6.7729
46	0.199413			46	2.62251		46	7.78608
47	0.760937			47	3.08027		47	8.19502
48	1.63984			48	1.16377		48	7.24897
49	0.5229			49	1.7375		49	7.50532
50	0.608349			50	1.46894		50	6.54707
51	1.94502			51	1.5666		51	7.70063
52	0.0163078			52	3.69062		52	8.24385
53	1.33467			53	2.89106		53	7.13301
54	1.03559			54	1.82295		54	7.60298
55	0.901318			55	3.26338		55	7.83491
56	0.498486			56	2.16475		56	7.70674
57	0.754833			57	3.00703		57	7.54194
58	1.01118			58	2.56758		58	7.62739
59	0.217724			59	2.91548		59	7.43818
60	0.876904			60	2.83003		60	6.37617
61	1.5605			61	2.61641		61	7.76167
62	0.248241			62	2.9521		62	7.76167
63	0.724316			63	2.28071		63	7.76777
64	1.11494			64	3.61738		64	7.40156
65	0.54121			65	3.73335		65	7.9936
66	0.266552			66	2.0793		66	7.2978
67	1.30415			67	3.6418		67	7.43818
68	0.358105			68	2.24409		68	7.97529
69	1.3896			69	3.25117		69	7.51753
70	-0.417042			70	3.03144		70	7.26728
71	1.06001			71	2.49434		71	8.26826
72	0.718212			72	2.16475		72	8.15229
73	0.101757			73	3.36714		73	7.83491
74	0.840282			74	2.83003		74	6.62031
75	1.18818			75	2.32344		75	6.33955
76	0.840282			76	2.80561		76	7.22456
77	0.760937			77	2.06709		77	7.88984
78	1.35908			78	2.92158		78	7.97529
79	0.303173			79	2.21968		79	7.96919
80	1.10884			80	3.08027		80	8.06074
81	-0.148487			81	2.54927		81	6.7729
82	0.394726			82	3.28169		82	8.30488
83	0.675488			83	2.83613		83	7.42598
84	-0.00810623			84	2.15864		84	6.96821
85	0.583935			85	2.96431		85	7.05976
86	-0.0874519			86	2.33564		86	6.18086
87	0.260448			87	2.84224		87	7.02314
88	-0.471973			88	2.76899		88	8.48188
89	1.64595			89	2.88496		89	7.50532
90	-0.56963			90	3.50752		90	7.86543
91	0.895214			91	1.98774		91	7.55415
92	0.852489			92	3.63569		92	8.3354
93	0.181103			93	2.67744		93	7.59687
94	0.290966			94	2.23188		94	8.08516
95	0.0712395			95	2.6103		95	8.38423
96	-0.185108			96	3.22676		96	7.67012
97	0.303173			97	2.93379		97	7.31611
98	0.370312			98	1.81074		98	7.56025
99	-0.111866			99	3.61738		99	7.07808
100	1.24311			100	2.53096		100	6.84614
101	-0.374317			101	2.45161		101	7.6457
102	0.290966			102	3.25727		102	7.87153
103	1.07222			103	2.73848		103	8.08516
104	-0.0508308			104	2.99482		104	7.69453
105	0.620556			105	3.70283		105	7.09639
106	-0.24004			106	3.19624		106	7.79219
107	0.21162			107	2.21357		107	7.62129
108	0.327587			108	3.06807		108	8.24385
109	0.754833			109	3.04976		109	7.6335
110	0.8708			110	1.78633		110	8.64668
111	0.565624			111	2.97651		111	7.73115
112	-0.154591			112	2.65913		112	7.84712
113	0.590038			113	3.08027		113	8.03022
114	1.00508			114	2.11592		114	7.44429
115	0.181103			115	2.85444		115	6.96821
116	0.687695			116	2.73237		116	7.83491
117	0.41914			117	2.20747		117	7.02925
118	1.45674			118	2.9521		118	7.26118
119	0.510693			119	3.60518		119	6.45552
120	1.43843			120	2.49434		120	6.86445
121	0.693798			121	2.27461		121	7.10859
122	0.065136			122	2.88496		122	7.67622
123	0.449657			123	4.38032		123	6.37007
124	1.02339			124	2.27461		124	7.4687
125	0.620556			125	3.45869		125	7.73726
126	1.42622			126	3.42207		126	6.71186
127	0.278759			127	3.36103		127	6.56538
128	0.950146			128	3.25727		128	8.06074
129	0.828075			129	3.00703		129	7.21846
130	0.937939			130	2.7873		130	7.1269
131	1.09663			131	3.09858		131	7.37715
132	0.925732			132	3.2939		132	6.425
133	1.06001			133	2.4272		133	6.88887
134	0.333691			134	3.03755		134	7.37104
135	0.956249			135	3.27559		135	7.31001
136	0.852489			136	3.22676		136	6.90718
137	1.13325			137	2.57368		137	7.27339
138	0.571728			138	2.26851		138	7.21235
139	1.53608			139	3.17793		139	7.1208
140	-0.166798			140	3.06196		140	7.8105
141	0.504589			141	2.93989		141	7.35884
142	0.864697			142	3.40986		142	6.93159
143	0.394726			143	2.59809		143	7.49311
144	0.431347			144	2.68354		144	7.27949
145	1.26753			145	3.31221		145	6.98652
146	0.626659			146	2.91548		146	6.65083
147	1.54829			147	2.40278		147	7.68843
148	-0.0752449			148	2.98872		148	6.38227
149	0.97456			149	2.57368		149	7.00483
150	1.11494			150	3.06196		150	7.16352
151	0.687695			151	3.71504		151	7.24897
152	0.498486			152	2.65303		152	7.35273
153	0.852489			153	2.70185		153	7.48701
154	-0.459766			154	2.28682		154	7.93257
155	-0.551319			155	2.64082		155	7.68843
156	-0.203419			156	2.53096		156	7.65791
157	0.706005			157	2.86665		157	7.24287
158	-0.0142097			158	3.26948		158	6.83393
159	0.614452			159	2.32344		159	7.2917
160	0.864697			160	2.72017		160	7.35884
161	0.773144			161	2.68354		161	6.52876
162	0.657177			162	3.16572		162	7.68843
163	-0.246143			163	3.35493		163	6.16865
164	0.107861			164	3.33662		164	6.89497
165	0.162792			165	2.52485		165	6.55317
166	0.455761			166	3.34272		166	5.94282
167	0.760937			167	2.67744		167	7.14521
168	0.99287			168	2.44551		168	7.57856
169	0.529003			169	3.22676		169	6.98042
170	0.846386			170	3.36714		170	6.13813
171	1.25532			171	3.40376		171	6.62031
172	0.08955			172	2.72017		172	7.76167
173	0.907421			173	3.08638		173	6.09541
174	1.15767			174	2.25019		174	7.10859
175	-0.252247			175	2.90937		175	7.13911
176	1.2248			176	2.85444		176	7.53584
177	0.19331			177	3.55024		177	7.77998
178	1.61543			178	2.88496		178	7.69453
179	1.10884			179	3.33662		179	6.79121
180	0.077343			180	2.55537		180	8.26216
181	1.20039			181	3.39155		181	7.06587
182	0.376415			182	2.59199		182	7.99971
183	0.74873			183	2.46382		183	7.20625
184	0.797558			184	3.04976		184	8.01802
185	0.394726			185	2.79951		185	7.79219
186	1.63374			186	3.34272		186	7.6335
187	0.657177			187	3.56245		187	8.58564
188	0.76704			188	3.10469		188	7.74946
189	1.15156			189	3.654		189	7.74336
190	-0.606251			190	2.09761		190	8.37812
191	0.736523			191	3.33052		191	7.86543
192	-0.179005			192	2.54316		192	7.51143
193	0.675488			193	3.39155		193	7.36494
194	1.13935			194	2.2563		194	8.21943
195	0.596142			195	2.946		195	7.6396
196	1.07832			196	2.50044		196	7.85322
197	0.559521			197	2.39058		197	6.73018
198	1.71309			198	2.32954		198	7.71284
199	0.638866			199	3.23896		199	7.45039
200	0.596142			200	2.96431		200	8.21333
201	0.925732			201	3.56245		201	7.14521
202	0.998974			202	3.71504		202	7.51143
203	0.345898			203	3.70283		203	6.89497
204	1.20649			204	3.89814		204	7.71284
205	0.681591			205	3.41597		205	7.96309
206	0.382519			206	3.76997		206	8.08516
207	0.54121			207	3.14131		207	7.09639
208	0.443554			208	3.90425		208	7.37104
209	1.44453			209	3.69062		209	9.44014
210	0.590038			210	2.83003		210	7.26728
211	0.956249			211	3.04976		211	7.07808
212	0.21162			212	3.87983		212	7.9875
213	1.51777			213	2.70185		213	7.19404
214	-0.00810623			214	2.51875		214	8.37202
215	0.937939			215	3.26338		215	7.72505
216	0.76704			216	2.7873		216	7.32832
217	0.907421			217	3.08027		217	7.49311
218	0.785351			218	4.42305		218	7.51753
219	0.712109			219	4.00801		219	7.60908
220	0.8708			220	4.40474		220	7.83491
221	0.638866			221	3.32441		221	7.99971
222	-0.294971			222	3.58076		222	7.07808
223	1.17598			223	3.93476		223	7.18794
224	0.779247			224	4.41694		224	7.33442
225	0.486279			225	2.23188		225	8.42695
226	-0.209522			226	3.56245		226	7.41377
227	1.0417			227	2.02436		227	7.4687
228	0.364208			228	2.76289		228	8.14009
229	0.431347			229	2.64082		229	7.13911
230	0.577831			230	2.11592		230	7.97529
231	1.7375			231	3.81269		231	8.1706
232	-0.11797			232	3.78828		232	8.11567
233	1.27363			233	4.03852		233	7.18184
234	0.388622			234	3.84321		234	8.73213
235	0.883007			235	1.49946		235	7.55415
236	1.14546			236	3.56245		236	6.74238
237	1.02949			237	3.01924		237	7.32832
238	1.24311			238	2.85444		238	7.36494
239	0.883007			239	2.24409		239	7.34053
240	1.00508			240	2.56758		240	6.95601
241	0.303173			241	3.26948		241	7.84712
242	1.01118			242	2.70796		242	7.66401
243	0.406933			243	3.36714		243	7.27949
244	1.14546			244	2.74458		244	7.59077
245	1.30415			245	3.17183		245	8.70161
246	0.834179			246	1.89619		246	7.85322
247	1.06001			247	3.54414		247	7.43208
248	1.02949			248	2.52485		248	8.26216
249	0.858593			249	2.76289		249	7.13301
250	0.803661			250	2.29292		250	7.56025
251	0.669384			251	2.76899		251	7.40156
252	1.33467			252	1.85347		252	7.28559
253	0.339794			253	2.20137		253	8.18281
254	1.02949			254	2.55537		254	7.26728
255	1.60322			255	1.87788		255	7.90205
256	0.730419			256	2.32344		256	8.31099
257	0.449657			257	2.49434		257	8.1584
258	2.2563			258	2.37226		258	6.96211
259	-0.417042			259	2.17695		259	7.24897
260	0.583935			260	2.38447		260	7.71894
261	0.352001			261	2.29902		261	8.63447
262	1.42622			262	2.64082		262	7.31001
263	-0.374317			263	2.25019		263	7.52974
264	1.29805			264	2.34785		264	8.31709
265	0.919628			265	2.90327		265	7.32222
266	0.138378			266	2.10371		266	8.32319
267	1.01118			267	2.16475		267	6.76069
268	0.815868			268	1.85347		268	6.66304
269	0.333691			269	3.48921		269	7.73726
270	-0.935841			270	1.26143		270	7.31001
271	0.339794			271	2.88496		271	6.63862
272	0.370312			272	1.80464		272	7.41377
273	0.944042			273	2.29902		273	7.73115
274	0.590038			274	1.24311		274	8.41475
275	0.455761			275	2.22578		275	7.26728
276	1.01728			276	2.4394		276	8.23774
277	1.01118			277	2.56147		277	6.46772
278	0.889111			278	3.46479		278	7.40767
279	0.925732			279	4.20942		279	8.30488
280	0.968456			280	2.37837		280	7.9875
281	0.797558			281	2.56758		281	7.92036
282	0.742626			282	2.31733		282	7.78608
283	0.321484			283	3.70283		283	7.45039
284	0.535107			284	2.41499		284	7.34053
285	1.18208			285	3.20234		285	8.54292
286	0.8708			286	2.16475		286	7.50532
287	0.846386			287	2.73237		287	8.36592
288	0.638866			288	4.1667		288	7.20625
289	0.425243			289	3.58686		289	6.69966
290	0.461864			290	2.89106		290	7.97529
291	0.74873			291	2.98262		291	7.74946
292	1.26143			292	3.19624		292	8.84199
293	1.30415			293	2.76899		293	8.11567
294	1.37739			294	2.67744		294	7.8105
295	0.626659			295	3.48921		295	7.84101
296	1.67036			296	2.59809		296	7.9875
297	0.956249			297	2.92158		297	6.82783
298	1.2126			298	2.96431		298	7.45649
299	0.413036			299	2.05488		299	7.74336
300	1.07222			300	3.51973		300	7.38935
301	0.779247			301	3.02534		301	7.44429
302	1.09663			302	4.07515		302	8.46968
303	0.962353			303	2.7751		303	8.00581
304	0.669384			304	3.1291		304	7.14521
305	1.62764			305	2.2563		305	7.91426
306	0.864697			306	2.83613		306	7.39546
307	0.583935			307	2.98872		307	7.96919
308	1.34077			308	2.62861		308	8.28047
309	0.596142			309	3.52583		309	7.9936
310	1.62764			310	2.89717		310	7.73726
311	0.699902			311	2.81782		311	8.21943
312	0.986767			312	2.91548		312	7.24897
313	1.70088			313	3.28169		313	8.38423
314	0.492382			314	3.02534		314	7.6396
315	0.08955			315	3.654		315	7.41377
316	0.309277			316	2.49434		316	7.57246
317	0.687695			317	3.40986		317	8.21943
318	-0.221729			318	2.54927		318	8.00581
319	0.486279			319	3.01313		319	7.62129
320	0.99287			320	3.477		320	8.59175
321	-0.508595			321	2.97041		321	7.28559
322	1.16377			322	3.23286		322	7.93257
323	0.657177			323	2.11592		323	8.24995
324	0.19331			324	2.55537		324	7.67622
325	0.358105			325	2.99482		325	8.34761
326	0.66328			326	2.74458		326	7.30391
327	0.956249			327	2.70185		327	7.37104
328	-0.227833			328	2.9521		328	6.69966
329	0.510693			329	2.83613		329	7.76167
330	-0.246143			330	3.24507		330	6.54097
331	0.547314			331	2.41499		331	8.09126
332	0.815868			332	3.39155		332	5.82685
333	0.0407219			333	2.69575		333	6.15644
334	1.01118			334	3.1352		334	6.80952
335	0.101757			335	3.09248		335	7.18184
336	1.0478			336	2.7873		336	7.6396
337	0.174999			337	3.3		337	7.92646
338	1.18208			338	3.23896		338	8.28657
339	0.559521			339	2.65303		339	8.18281
340	0.101757			340	3.22676		340	7.90815
341	-0.46587			341	3.01924		341	6.63862
342	0.699902			342	3.6479		342	7.78608
343	0.345898			343	2.97651		343	6.15644
344	0.626659			344	2.31733		344	7.85322
345	0.474072			345	3.04365		345	7.57246
346	0.602245			346	3.15962		346	8.17671
347	1.24922			347	3.81269		347	7.05976
348	0.834179			348	3.89204		348	7.65181
349	0.290966			349	3.76997		349	7.8105
350	0.712109			350	2.45771		350	6.49214
351	0.486279			351	3.25117		351	7.34053
352	0.480175			352	2.31123		352	6.51655
353	0.242138			353	2.4333		353	7.56025
354	1.51777			354	3.67231		354	6.10762
355	0.260448			355	2.36616		355	7.30391
356	0.895214			356	3.50752		356	7.55415
357	0.754833			357	3.09858		357	7.1269
358	0.504589			358	3.03755		358	7.8105
359	0.382519			359	3.43428		359	7.1269
360	1.40181			360	3.03144		360	7.61518
361	0.998974			361	3.48921		361	6.96821
362	-0.655079			362	2.67744		362	7.51143
363	0.126171			363	2.34175		363	7.1208
364	0.529003			364	3.22676		364	6.82783
365	1.70698			365	3.19014		365	7.85933
366	0.583935			366	2.2624		366	7.21235
367	0.248241			367	3.11079		367	7.4748
368	0.74873			368	3.48921		368	7.6457
369	0.718212			369	2.34785		369	6.55317
370	1.54219			370	3.41597		370	6.98042
371	0.846386			371	4.18501		371	7.07808
372	0.797558			372	3.37934		372	6.63252
373	0.944042			373	2.53706		373	8.65889
374	0.156689			374	3.02534		374	5.98555
375	-0.0569344			375	3.44038		375	6.89497
376	1.3896			376	1.99995		376	6.86445
377	0.815868			377	3.40376		377	7.50532
378	0.29707			378	1.7375		378	8.46357
379	0.901318			379	3.56855		379	6.51045
380	0.809765			380	2.83003		380	6.53486
381	0.577831			381	2.4272		381	7.25508
382	0.675488			382	3.23286		382	7.88374
383	0.785351			383	3.05586		383	7.18184
384	0.834179			384	2.98872		384	8.06074
385	0.120068			385	2.46382		385	7.71284
386	1.13935			386	3.58686		386	7.22456
387	0.529003			387	2.99482		387	7.34663
388	0.962353			388	2.97041		388	7.17573
389	0.43745			389	3.31221		389	7.40156
390	0.754833			390	2.55537		390	7.15742
391	0.504589			391	2.52485		391	7.57856
392	0.724316			392	2.62251		392	7.66401
393	1.15767			393	2.91548		393	7.56636
394	0.376415			394	3.38545		394	6.55928
395	1.3835			395	2.66523		395	6.21138
396	-0.386524			396	2.6103		396	6.5959
397	0.852489			397	3.59907		397	7.30391
398	0.858593			398	3.08027		398	7.58467
399	1.07222			399	3.86763		399	7.9875
400	1.2248			400	2.67744		400	6.92549
401	0.461864			401	3.37934		401	7.53584
402	0.29707			402	2.41499		402	7.31611
403	0.889111			403	3.23896		403	7.9936
404	0.907421			404	2.93379		404	7.96919
405	0.278759			405	3.08638		405	7.94477
406	1.09053			406	3.50752		406	6.83393
407	-0.0935554			407	2.9582		407	7.79829
408	1.01728			408	2.6042		408	7.62129
409	0.632763			409	3.51973		409	8.1706
410	0.504589			410	2.89717		410	7.35884
411	0.651073			411	3.38545		411	8.49409
412	0.675488			412	3.14131		412	7.62129
413	0.779247			413	3.67231		413	7.8105
414	0.449657			414	2.63472		414	8.39033
415	1.55439			415	2.21968		415	8.3354
416	-0.581837			416	2.89717		416	7.37104
417	1.40791			417	3.32441		417	7.43208
418	0.54121			418	3.17793		418	7.53584
419	1.02949			419	2.64692		419	8.34761
420	1.16377			420	3.123		420	7.23066
421	0.773144			421	2.64082		421	6.27851
422	1.0478			422	3.37934		422	7.8227
423	0.467968			423	2.73237		423	8.06684
424	0.687695			424	2.92768		424	7.90205
425	-0.154591			425	2.69575		425	7.02314
426	1.34077			426	2.2624		426	7.8166
427	-0.130177			427	3.37934		427	6.62642
428	0.5229			428	2.6042		428	7.60298
429	0.614452			429	3.39155		429	6.79121
430	0.883007			430	2.70796		430	7.91426
431	0.657177			431	2.2624		431	7.34053
432	-0.0569344			432	3.44038		432	7.32222
433	2.07319			433	2.45771		433	6.071
434	-0.124073			434	4.63057		434	8.67109
435	0.425243			435	3.20234		435	7.40156
436	1.2248			436	2.92158		436	7.26118
437	1.2248			437	3.22065		437	7.42598
438	1.13935			438	3.26948		438	6.4189
439	0.321484			439	1.7375		439	7.38325
440	0.986767			440	3.28169		440	7.38325
441	0.425243			441	2.7751		441	7.57856
442	0.474072			442	2.17085		442	7.70674
443	0.205517			443	3.6479		443	7.84101
444	1.16377			444	3.123		444	7.04756
445	0.41914			445	2.63472		445	8.26216
446	1.30415			446	2.7812		446	7.68232
447	0.651073			447	3.41597		447	7.08418
448	0.687695			448	2.37226		448	8.6772
449	0.724316			449	2.90937		449	6.89497
450	0.0102043			450	2.64692		450	7.8166
451	1.08442			451	1.86567		451	7.73115
452	1.26753			452	2.21357		452	6.65083
453	0.174999			453	2.46992		453	7.83491
454	0.925732			454	2.56147		454	7.16963
455	1.37129			455	3.17183		455	7.4626
456	0.144482			456	3.36714		456	8.18281
457	0.467968			457	3.48921		457	7.92036
458	0.828075			458	3.09858		458	7.22456
459	0.773144			459	4.05073		459	7.73115
460	1.25532			460	3.34883		460	7.13911
461	0.107861			461	3.00703		461	7.9875
462	1.3896			462	2.68965		462	7.16963
463	0.333691			463	3.39766		463	6.91328
464	0.590038			464	2.21968		464	7.65181
465	1.45674			465	3.23896		465	7.62129
466	0.553417			466	2.71406		466	7.93867
467	0.858593			467	2.71406		467	7.33442
468	0.925732			468	3.09858		468	8.03022
469	0.358105			469	2.34785		469	6.37007
470	0.693798			470	2.81172		470	7.87153
471	0.333691			471	3.9897		471	6.41279
472	0.400829			472	3.26338		472	7.21846
473	0.376415			473	2.50044		473	7.42598
474	0.559521			474	3.22676		474	8.31099
475	1.13935			475	2.76289		475	7.00483
476	0.065136			476	2.6103		476	6.86445
477	0.248241			477	2.57368		477	6.98652
478	1.17598			478	3.4831		478	6.9499
479	0.858593			479	1.96943		479	7.20625
480	0.724316			480	2.29292		480	7.30391
481	0.571728			481	3.24507		481	7.48701
482	1.32246			482	3.50142		482	7.96919
483	1.24922			483	2.69575		483	7.60908
484	0.858593			484	3.83101		484	7.6396
485	-0.227833			485	2.50044		485	7.62129
486	1.32856			486	2.83613		486	7.86543
487	0.431347			487	2.23799		487	8.32319
488	0.113964			488	2.41499		488	7.39546
489	1.20649			489	2.58589		489	7.73115
490	0.278759			490	3.20845		490	7.85933
491	0.150585			491	3.10469		491	6.18086
492	0.602245			492	1.48726		492	7.73726
493	0.828075			493	2.51875		493	7.26728
494	0.931835			494	3.16572		494	6.52266
495	0.669384			495	3.50752		495	7.1208
496	1.49946			496	2.20747		496	7.70063
497	0.077343			497	2.84224		497	7.23677
498	0.687695			498	2.19526		498	6.73018
499	0.529003			499	2.61641		499	6.10762
500	0.602245			500	3.16572		500	7.59077
501	0.791454			501	2.6103		501	7.24897
502	1.30415			502	2.4394		502	7.10859
503	0.590038			503	3.14741		503	8.43306
504	-0.13628			504	3.14741		504	8.07295
505	1.49946			505	2.41499		505	6.602
506	0.632763			506	3.03144		506	8.1706
507	0.236034			507	3.17793		507	6.52266
508	0.504589			508	2.47602		508	8.78706
509	0.467968			509	2.83003		509	7.40156
510	0.529003			510	2.55537		510	8.3293
511	0.590038			511	2.02436		511	7.55415
512	1.09053			512	2.86665		512	8.19502
513	1.7436			513	2.36006		513	7.85933
514	0.840282			514	2.15254		514	7.45649
515	0.19331			515	2.51265		515	8.00581
516	1.33467			516	2.44551		516	7.07808
517	-0.246143			517	3.04365		517	7.60298
518	0.883007			518	2.51875		518	8.17671
519	0.64497			519	2.56147		519	8.30488
520	1.59712			520	2.81172		520	7.32832
521	-0.301075			521	2.51265		521	8.10347
522	1.43232			522	3.45869		522	7.87153
523	0.242138			523	3.14741		523	7.27949
524	0.0590324			524	3.15351		524	6.17476
525	1.98164			525	2.0793		525	6.87056
526	-0.288868			526	3.17793		526	7.34663
527	0.828075			527	3.15351		527	8.37202
528	0.101757			528	2.51265		528	7.66401
529	0.852489			529	2.98262		529	7.71894
530	0.547314			530	3.34272		530	8.03633
531	0.803661			531	3.08027		531	7.9936
532	0.950146			532	2.79341		532	8.71992
533	0.174999			533	2.72627		533	7.4626
534	0.461864			534	3.2939		534	8.12178
535	1.06611			535	3.06807		535	7.21235
536	0.64497			536	3.17793		536	7.79829
537	1.35908			537	2.56758		537	7.26118
538	0.724316			538	2.4272		538	7.35884
539	0.651073			539	3.53193		539	8.40864
540	1.2126			540	4.6916		540	7.87153
541	-0.215626			541	4.06294		541	8.40254
542	1.7375			542	3.68452		542	6.62642
543	-0.0630379			543	4.41084		543	7.48701
544	0.687695			544	3.97749		544	6.5959
545	0.632763			545	3.70893		545	5.83906
546	0.608349			546	2.49434		546	7.14521
547	0.754833			547	3.07417		547	7.41377
548	1.29194			548	3.25727		548	6.9438
549	0.278759			549	3.57466		549	7.20625
550	-0.618458			550	2.74458		550	7.50532
551	0.858593			551	3.06196		551	6.05879
552	0.455761			552	2.65913		552	7.54805
553	0.107861			553	3.08027		553	7.70674
554	-0.197315			554	2.71406		554	6.46162
555	-0.410938			555	2.99482		555	6.32124
556	-0.471973			556	3.34272		556	8.24995
557	0.895214			557	2.62861		557	6.57759
558	0.162792			558	2.53706		558	7.43208
559	0.425243			559	3.78828		559	6.9499
560	0.0041008			560	3.14131		560	6.51655
561	-0.11797			561	3.15351		561	6.96821
562	1.12104			562	2.18306		562	7.23677
563	-0.636768			563	2.76899		563	6.79731
564	0.174999			564	3.1352		564	7.03535
565	0.352001			565	2.05488		565	6.03437
566	0.858593			566	3.01313		566	7.52974
567	0.0407219			567	3.37324		567	7.07197
568	0.29707			568	3.43428		568	8.84199
569	-0.24004			569	3.78218		569	6.602
570	0.113964			570	4.44746		570	6.34565
571	0.760937			571	4.07515		571	6.75459
572	-0.0691414			572	4.02021		572	7.88374
573	-0.0386238			573	1.24922		573	7.6335
574	-0.105762			574	3.01924		574	7.62739
575	0.712109			575	2.58589		575	7.38325
576	-0.313282			576	2.31123		576	7.94477
577	0.553417			577	3.80659		577	8.48799
578	-0.154591			578	2.50654		578	7.36494
579	0.309277			579	3.32441		579	8.02412
580	0.449657			580	2.79341		580	8.21943
581	0.107861			581	3.59297		581	7.91426
582	0.120068			582	2.56758		582	7.08418
583	0.467968			583	2.98872		583	7.48701
584	1.09053			584	2.73848		584	8.38423
585	-0.0813484			585	2.99482		585	7.10859
586	1.24311			586	2.37226		586	6.602
587	0.583935			587	3.35493		587	6.9438
588	1.3896			588	3.32441		588	6.30903
589	0.406933			589	1.9145		589	6.53486
590	0.339794			590	2.47602		590	7.24287
591	0.901318			591	2.39058		591	6.71186
592	0.248241			592	4.05073		592	7.27949
593	-0.00810623			593	5.3874		593	6.35176
594	0.99287			594	3.38545		594	6.7668
595	1.0478			595	2.9582		595	6.92549
596	0.0529289			596	3.61738		596	6.87666
597	0.730419			597	2.45771		597	7.41987
598	1.09663			598	2.92768		598	7.13911
599	0.998974			599	3.58686		599	7.48701
600	0.254345			600	3.17183		600	6.78511
601	0.834179			601	3.38545		601	6.55317
602	1.57881			602	2.58589		602	7.58467
603	0.254345			603	2.90937		603	7.93257
604	0.74873			604	2.41499		604	6.96821
605	0.394726			605	3.11689		605	7.03535
606	0.461864			606	2.946		606	6.69355
607	0.669384			607	3.22676		607	7.15742
608	0.730419			608	3.04365		608	8.04243
609	0.883007			609	2.93989		609	7.26118
610	0.406933			610	2.72627		610	7.19404
611	0.5229			611	2.97041		611	6.45552
612	1.3957			612	2.88496		612	8.22554
613	0.065136			613	3.62349		613	7.02925
614	0.99287			614	3.31221		614	6.49214
615	-0.0691414			615	2.85444		615	8.43306
616	1.10884			616	4.03242		616	6.54097
617	1.02339			617	2.4333		617	7.27339
618	-0.0691414			618	3.63569		618	7.04756
619	1.2248			619	2.70185		619	7.86543
620	0.565624			620	3.19624		620	7.23677
621	1.06001			621	3.37324		621	7.33442
622	0.925732			622	2.27461		622	7.56636
623	0.370312			623	2.37226		623	8.10957
624	0.364208			624	3.15962		624	5.74141
625	1.03559			625	2.37837		625	6.98042
626	1.12715			626	2.17085		626	6.78511
627	1.65205			627	2.65303		627	6.51655
628	-0.0752449			628	3.58686		628	7.06587
629	0.828075			629	1.81074		629	7.4748
630	1.18818			630	2.06099		630	7.8105
631	-0.172901			631	3.95918		631	6.15644
632	1.49336			632	2.9582		632	7.05366
633	1.45674			633	2.72017		633	7.56025
634	-0.0203133			634	3.50142		634	7.32832
635	0.242138			635	2.17695		635	6.93159
636	1.18818			636	3.19014		636	7.82881
637	1.26143			637	1.95112		637	7.43208
638	0.358105			638	2.73848		638	7.62739
639	1.30415			639	3.86763		639	7.91426
640	0.406933			640	2.21357		640	7.76777
641	-0.215626			641	2.09761		641	7.01704
642	0.889111			642	2.23799		642	7.61518
643	1.01118			643	2.39058		643	7.66401
644	0.400829			644	3.59297		644	6.98652
645	0.956249			645	2.64692		645	8.32319
646	0.712109			646	2.57978		646	7.25508
647	1.09053			647	2.83003		647	7.48091
648	-0.172901			648	2.56758		648	6.48603
649	1.44453			649	3.01924		649	7.01094
650	0.309277			650	3.32441		650	8.38423
651	0.803661			651	1.60322		651	7.55415
652	0.712109			652	2.70796		652	7.85933
653	0.840282			653	3.24507		653	7.43818
654	0.309277			654	3.58686		654	6.88276
655	1.0417			655	2.89717		655	7.6457
656	0.821972			656	2.88496		656	7.93257
657	0.0285149			657	2.99482		657	8.24995
658	0.632763			658	3.37324		658	8.24385
659	0.937939			659	3.48921		659	6.50434
660	0.773144			660	1.60933		660	7.88374
661	0.724316			661	3.09248		661	7.39546
662	-0.0447273			662	1.99385		662	7.52974
663	1.60933			663	3.36714		663	7.94477
664	0.321484			664	2.12202		664	7.00483
665	0.162792			665	2.84834		665	7.77388
666	1.02949			666	2.41499		666	7.1269
667	0.693798			667	3.00703		667	6.53486
668	1.12715			668	3.14741		668	6.74238
669	0.773144			669	2.88496		669	8.30488
670	0.730419			670	2.98872		670	7.80439
671	0.699902			671	2.22578		671	7.43208
672	0.840282			672	2.75679		672	8.03633
673	0.364208			673	3.06196		673	7.86543
674	0.565624			674	2.46992		674	7.16963
675	0.0163078			675	3.20845		675	7.60298
676	1.34687			676	2.10371		676	7.49922
677	0.779247			677	3.33662		677	7.13911
678	1.2248			678	2.15254		678	7.44429
679	0.41914			679	4.03852		679	7.41377
680	1.12104			680	3.18403		680	7.96309
681	0.467968			681	3.33662		681	7.51753
682	0.821972			682	3.73335		682	8.28047
683	1.26753			683	2.87275		683	7.26728
684	-0.111866			684	2.88496		684	8.23164
685	0.846386			685	2.48823		685	7.39546
686	0.474072			686	3.00093		686	7.54194
687	0.803661			687	3.01313		687	8.38423
688	1.31025			688	4.25215		688	8.00581
689	0.669384			689	2.20747		689	8.00581
690	-0.172901			690	3.21455		690	7.13911
691	0.821972			691	2.87886		691	7.86543
692	0.406933			692	3.09248		692	7.09639
693	0.675488			693	3.90425		693	7.04145
694	0.785351			694	3.20845		694	6.21748
695	0.754833			695	3.03144		695	7.74336
696	0.400829			696	2.83003		696	7.71894
697	0.864697			697	3.75776		697	7.09639
698	0.846386			698	4.05684		698	7.56025
699	0.718212			699	3.04365		699	6.62031
700	0.54121			700	3.68452		700	6.36396
701	0.925732			701	3.34272		701	6.83393
702	1.16987			702	2.17695		702	8.06074
703	0.669384			703	3.41597		703	7.68843
704	0.138378			704	3.43428		704	7.38935
705	1.52998			705	2.7812		705	7.49922
706	0.339794			706	3.14131		706	7.75557
707	0.809765			707	3.43428		707	7.78608
708	0.0041008			708	2.88496		708	8.30488
709	0.791454			709	3.09858		709	6.48603
710	1.15156			710	2.97041		710	6.96211
711	0.236034			711	3.04365		711	7.49922
712	0.706005			712	2.62251		712	8.04243
713	0.852489			713	3.24507		713	7.13911
714	0.41914			714	2.51265		714	6.93159
715	0.455761			715	3.55024		715	7.6457
716	0.565624			716	2.85444		716	7.6335
717	0.901318			717	2.64082		717	7.60908
718	0.699902			718	3.17183		718	7.53584
719	1.5666			719	3.04976		719	7.73726
720	0.657177			720	2.81172		720	7.48701
721	0.803661			721	3.23896		721	8.31099
722	0.254345			722	3.33662		722	7.43208
723	0.376415			723	2.62861		723	6.9499
724	0.846386			724	2.47602		724	7.87764
725	0.504589			725	2.48823		725	6.425
726	0.998974			726	2.7873		726	7.43818
727	1.79243			727	2.89717		727	5.7292
728	0.388622			728	2.96431		728	7.41377
729	0.266552			729	2.31733		729	7.51143
730	1.01118			730	3.55635		730	7.1269
731	0.706005			731	2.62251		731	7.55415
732	0.828075			732	2.97651		732	8.1706
733	1.09663			733	2.66523		733	7.76167
734	0.797558			734	2.81782		734	7.09028
735	0.577831			735	2.12202		735	7.89595
736	-0.0813484			736	2.39058		736	7.9875
737	0.620556			737	2.23799		737	7.71284
738	0.370312			738	2.81782		738	7.25508
739	0.669384			739	2.50044		739	8.35981
740	0.174999			740	2.63472		740	8.56733
741	1.12104			741	2.01826		741	7.48701
742	0.956249			742	2.10371		742	7.8105
743	0.132275			743	2.40889		743	7.93867
744	1.19429			744	2.52485		744	8.26216
745	0.474072			745	2.03047		745	7.80439
746	0.486279			746	2.46992		746	7.30391
747	0.394726			747	2.90327		747	7.48091
748	1.42622			748	2.98872		748	7.70674
749	0.834179			749	2.06099		749	7.77998
750	0.229931			750	2.9521		750	7.83491
751	0.08955			751	2.53706		751	7.31001
752	1.00508			752	1.37129		752	8.23774
753	0.138378			753	3.01313		753	8.07295
754	0.980663			754	2.56147		754	7.1208
755	0.425243			755	2.84834		755	6.91938
756	0.547314			756	2.10371		756	6.58979
757	0.284863			757	2.85444		757	6.37617
758	0.919628			758	2.47602		758	6.84614
759	0.162792			759	3.1352		759	6.54097
760	0.626659			760	2.67744		760	6.78511
761	0.571728			761	3.09858		761	6.44941
762	0.779247			762	1.99995		762	6.10151
763	0.980663			763	2.14643		763	6.71797
764	-0.160694			764	2.05488		764	7.10859
765	1.16377			765	2.7873		765	6.27241
766	1.77412			766	2.67744		766	6.32734
767	-0.166798			767	3.11079		767	6.38227
768	0.66328			768	2.74458		768	6.87056
769	1.15767			769	2.4333		769	6.35176
770	1.06001			770	2.21968		770	5.76582
771	0.449657			771	3.42207		771	5.53999
772	1.2187			772	3.34272		772	6.43721
773	0.577831			773	2.93989		773	7.38325
774	1.32246			774	2.64082		774	4.96626
775	-0.227833			775	2.42109		775	7.44429
776	0.681591			776	2.54316		776	6.4189
777	0.797558			777	3.51362		777	6.78511
778	1.14546			778	3.52583		778	6.76069
779	0.382519			779	2.74458		779	5.82075
780	0.364208			780	2.00605		780	6.66914
781	0.962353			781	3.25117		781	6.96821
782	1.27363			782	1.43843		782	5.85737
783	0.529003			783	2.45161		783	6.43721
784	0.08955			784	3.08027		784	5.86348
785	0.138378			785	2.28682		785	6.35176
786	0.614452			786	3.94697		786	7.02314
787	-0.36211			787	4.25825		787	6.19917
788	-0.282764			788	3.38545		788	5.86958
789	-0.0813484			789	2.9521		789	6.27851
790	1.0478			790	4.44746		790	6.48603
791	0.236034			791	2.73237		791	6.62031
792	-0.471973			792	3.70893		792	6.85225
793	0.425243			793	2.15864		793	7.30391
794	0.303173			794	2.84224		794	6.602
795	0.205517			795	3.20845		795	6.63252
796	0.0712395			796	3.08638		796	5.39351
797	-0.0142097			797	2.86665		797	7.68843
798	0.284863			798	3.44648		798	6.81562
799	0.376415			799	2.72017		799	5.87568
800	0.712109			800	3.23286		800	6.90718
801	-0.349903			801	3.22676		801	6.15644
802	0.107861			802	2.87886		802	6.75459
803	0.19331			803	3.45869		803	6.57148
804	0.76704			804	2.74458		804	6.65083
805	-0.0203133			805	2.66523		805	6.70576
806	-0.13628			806	2.70796		806	6.602
807	0.065136			807	2.59809		807	6.69355
808	-0.0447273			808	2.73237		808	6.80952
809	0.065136			809	3.3		809	6.73018
810	-0.0935554			810	3.1352		810	6.10762
811	0.266552			811	2.03657		811	5.80854
812	0.321484			812	2.67744		812	7.07808
813	1.19429			813	1.10884		813	5.32026
814	0.236034			814	2.04268		814	6.55928
815	0.132275			815	2.48823		815	5.41182
816	1.09663			816	2.20137		816	5.9123
817	0.577831			817	2.35395		817	5.83296
818	0.754833			818	2.88496		818	5.52168
819	1.15156			819	3.37934		819	6.10762
820	1.15156			820	2.65913		820	5.79634
821	1.07832			821	3.91035		821	5.46675
822	-0.441456			822	1.84126		822	6.47383
823	0.480175			823	2.97041		823	6.79731
824	0.120068			824	3.04976		824	4.83809
825	1.45674			825	3.17183		825	6.49824
826	0.840282			826	2.64692		826	5.41792
827	-0.105762			827	3.1291		827	6.58369
828	0.602245			828	2.70796		828	6.01606
829	-0.0813484			829	3.31221		829	6.44331
830	1.0478			830	2.32344		830	6.09541
831	0.388622			831	2.76289		831	5.96724
832	0.706005			832	2.45771		832	5.9123
833	0.937939			833	2.67134		833	5.63765
834	0.846386			834	3.45869		834	6.88276
835	0.413036			835	3.73945		835	5.51558
836	0.730419			836	3.33052		836	6.71797
837	1.09053			837	2.44551		837	5.79023
838	0.669384			838	3.2939		838	6.09541
839	0.785351			839	2.70185		839	6.15034
840	0.376415			840	2.946		840	5.96724
841	-0.0813484			841	2.9582		841	5.92451
842	1.43232			842	3.52583		842	5.88789
843	1.46894			843	2.92768		843	6.13203
844	0.449657			844	2.28071		844	5.71089
845	0.31538			845	3.24507		845	5.85737
846	0.657177			846	2.93989		846	6.74849
847	0.492382			847	3.59297		847	6.26631
848	0.596142			848	3.86152		848	6.37007
849	1.34077			849	2.946		849	6.82783
850	0.223827			850	2.84224		850	6.14424
851	0.925732			851	2.37226		851	5.99165
852	0.559521			852	3.32441		852	6.65693
853	0.345898			853	3.83101		853	6.73628
854	0.718212			854	2.99482		854	5.92451
855	0.614452			855	2.59199		855	7.09028
856	1.20039			856	2.75068		856	6.54707
857	0.547314			857	3.123		857	6.40059
858	0.5229			858	1.68867		858	7.38325
859	0.553417			859	3.54414		859	6.51655
860	1.2126			860	1.65815		860	6.65693
861	0.187206			861	3.36103		861	6.92549
862	0.431347			862	2.41499		862	6.29072
863	1.11494			863	3.654		863	6.779
864	0.0041008			864	2.90937		864	6.779
865	0.937939			865	2.59809		865	6.83393
866	0.754833			866	2.57978		866	5.67427
867	0.406933			867	3.123		867	5.78413
868	0.577831			868	2.14033		868	5.99775
869	0.626659			869	3.19014		869	6.4311
870	0.553417			870	2.17085		870	6.84004
871	0.492382			871	3.42207		871	6.32734
872	0.0956535			872	3.19014		872	7.21235
873	0.0407219			873	1.52388		873	6.51045
874	0.956249			874	2.45771		874	6.79121
875	0.101757			875	2.68965		875	7.65181
876	0.461864			876	2.81172		876	6.02217
877	0.919628			877	3.05586		877	7.10249
878	-0.392628			878	2.55537		878	5.57661
879	1.53608			879	3.04365		879	6.38227
880	0.632763			880	2.53706		880	6.32124
881	0.120068			881	2.82393		881	6.05879
882	0.858593			882	2.57978		882	6.87056
883	0.352001			883	3.15351		883	5.49726
884	0.535107			884	3.01924		884	6.15034
885	0.846386			885	3.51973		885	7.17573
886	1.06001			886	2.72627		886	7.43818
887	1.16377			887	2.59809		887	7.10859
888	0.290966			888	4.09956		888	6.38838
889	1.0478			889	2.57368		889	6.99873
890	0.632763			890	4.36201		890	5.76582
891	-0.0142097			891	3.80659		891	6.87056
892	1.14546			892	4.03852		892	7.21235
893	0.480175			893	3.32441		893	6.5959
894	0.199413			894	3.61738		894	6.2602
895	0.504589			895	3.36103		895	7.23677
896	1.26753			896	3.46479		896	5.80854
897	0.889111			897	3.21455		897	6.9499
898	0.535107			898	3.10469		898	6.5959
899	0.474072			899	2.7873		899	6.67524
900	0.74873			900	2.83613		900	6.15644
901	1.01728			901	3.00093		901	5.57051
902	0.681591			902	3.08638		902	6.47993
903	0.382519			903	2.73237		903	6.14424
904	1.16987			904	3.42207		904	7.18794
905	0.400829			905	3.3		905	6.21748
906	1.5666			906	2.14033		906	6.84004
907	0.97456			907	3.19014		907	6.06489
908	0.54121			908	3.40986		908	6.7668
909	0.467968			909	3.78218		909	6.11982
910	0.290966			910	3.22676		910	6.67524
911	0.913525			911	3.33052		911	5.7292
912	0.19331			912	3.477		912	6.88276
913	1.05391			913	3.67231		913	6.13813
914	1.02339			914	3.4709		914	7.45649
915	-0.099659			915	2.62251		915	6.248
916	1.26143			916	2.97651		916	6.41279
917	0.229931			917	3.84321		917	6.779
918	0.950146			918	2.76289		918	6.7729
919	0.638866			919	4.13008		919	5.65596
920	0.449657			920	3.10469		920	6.52876
921	1.35908			921	3.38545		921	6.39448
922	1.0478			922	3.51362		922	6.44941
923	0.443554			923	2.20747		923	6.05879
924	0.718212			924	3.51973		924	6.602
925	0.608349			925	3.2939		925	5.15547
926	1.01118			926	3.95308		926	7.37715
927	0.626659			927	3.33662		927	6.27241
928	0.181103			928	2.64082		928	7.10859
929	0.846386			929	2.85444		929	6.43721
930	0.809765			930	3.10469		930	6.28462
931	0.590038			931	2.83003		931	6.83393
932	-0.48418			932	2.64082		932	7.19404
933	1.35298			933	3.72725		933	6.05268
934	0.962353			934	4.38032		934	7.05976
935	0.565624			935	3.23896		935	6.58369
936	0.614452			936	3.22676		936	6.65083
937	0.742626			937	3.31221		937	7.31001
938	0.394726			938	2.87275		938	6.7668
939	1.09663			939	3.22676		939	4.60005
940	0.144482			940	2.48213		940	7.13301
941	0.345898			941	2.03047		941	6.93769
942	-0.142384			942	2.80561		942	7.14521
943	0.907421			943	3.42817		943	6.27851
944	1.15767			944	3.51362		944	6.32734
945	1.07222			945	2.37837		945	5.52168
946	0.077343			946	2.57368		946	7.21235
947	0.858593			947	2.52485		947	5.49726
948	0.358105			948	2.0854		948	5.63154
949	0.620556			949	3.20234		949	7.13301
950	0.925732			950	3.06807		950	6.68135
951	0.077343			951	3.58686		951	5.02729
952	1.06001			952	2.7812		952	6.67524
953	1.30415			953	2.82393		953	6.92549
954	-0.13628			954	3.04365		954	6.62031
955	0.785351			955	3.06807		955	5.27754
956	0.461864			956	2.70185		956	7.34053
957	0.608349			957	2.946		957	5.88179
958	0.559521			958	2.90327		958	6.38227
959	0.858593			959	2.65303		959	6.85835
960	0.632763			960	3.04365		960	6.47993
961	1.5727			961	2.76899		961	5.83906
962	0.229931			962	2.37226		962	5.5644
963	0.547314			963	3.04365		963	5.86958
964	1.07222			964	2.52485		964	5.9001
965	0.840282			965	2.64692		965	6.66304
966	0.901318			966	1.84736		966	5.05171
967	0.571728			967	3.40986		967	5.52778
968	0.333691			968	2.76289		968	5.82685
969	0.382519			969	3.00093		969	5.9123
970	0.8708			970	1.61543		970	6.38227
971	0.443554			971	2.20137		971	5.94282
972	0.54121			972	1.79853		972	6.57148
973	0.632763			973	1.89619		973	6.71186
974	0.901318			974	2.51265		974	6.45552
975	-0.0752449			975	-0.722218		975	6.19307
976	0.99287			976	0.205517		976	7.16963
977	0.309277			977	1.16377		977	6.16865
978	0.773144			978	0.260448		978	6.69355
979	0.290966			979	0.712109		979	6.34565
980	1.48726			980	0.815868		980	6.52876
981	0.126171			981	0.773144		981	6.03437
982	0.08955			982	0.785351		982	6.4189
983	0.895214			983	0.986767		983	6.31514
984	1.12715			984	0.284863		984	6.6081
985	0.76704			985	1.10884		985	6.87666
986	0.895214			986	0.303173		986	6.46772
987	0.0407219			987	1.51167		987	7.37715
988	0.41914			988	1.10884		988	6.24189
989	0.260448			989	0.846386		989	5.94282
990	0.223827			990	1.27974		990	6.5959
991	0.290966			991	0.162792		991	5.86348
992	0.559521			992	1.10884		992	6.91328
993	0.986767			993	0.376415		993	6.44331
994	0.889111			994	0.846386		994	6.87666
995	0.345898			995	1.60933		995	6.18086
996	0.66328			996	0.321484		996	5.51558
997	0.596142			997	0.510693		997	5.67427
998	0.883007			998	1.10273		998	5.17988
999	0.693798			999	0.651073		999	6.52266
1000	0.876904			1000	0.0285149		1000	6.52266
1001	0.632763			1001	0.736523		1001	6.44331
1002	0.803661			1002	0.846386		1002	6.88887
1003	0.156689			1003	0.809765		1003	6.64473
1004	0.803661			1004	1.2126		1004	6.91328
1005	0.431347			1005	1.75581		1005	6.35176
1006	0.345898			1006	1.53608		1006	7.01094
1007	-0.0447273			1007	1.88398		1007	6.34565
1008	1.0417			1008	1.99385		1008	6.63252
1009	0.181103			1009	0.577831		1009	6.61421
1010	0.74873			1010	1.48115		1010	6.80342
1011	1.06001			1011	0.919628		1011	6.62642
1012	0.858593			1012	0.962353		1012	6.92549
1013	0.394726			1013	1.19429		1013	6.30903
1014	0.529003			1014	2.0793		1014	6.47383
1015	0.608349			1015	1.53608		1015	6.03437
1016	0.0224113			1016	1.67036		1016	6.46162
1017	1.16987			1017	1.83516		1017	6.44331
1018	-0.0264168			1018	1.14546		1018	6.85225
1019	-0.130177			1019	1.19429		1019	5.59492
1020	0.785351			1020	1.42012		1020	6.14424
1021	0.327587			1021	1.20039		1021	6.79121
1022	-0.374317			1022	1.62764		1022	5.85737
1023	0.266552			1023	0.608349		1023	6.23579
1024	-0.160694			1024	0.516796		1024	6.39448
1025	-0.380421			1025	2.2563		1025	6.35786
1026	-0.172901			1026	1.99385		1026	7.13301
1027	1.26143			1027	1.37739		1027	6.54097
1028	0.382519			1028	1.15767		1028	7.25508
1029	0.138378			1029	1.09053		1029	7.1147
1030	-0.752735			1030	1.3957		1030	5.94893
1031	0.754833			1031	0.687695		1031	6.63862
1032	0.260448			1032	1.77412		1032	6.02827
1033	0.547314			1033	0.638866		1033	6.37617
1034	0.0163078			1034	2.6103		1034	7.1269
1035	0.0468254			1035	1.24311		1035	5.98555
1036	-0.0203133			1036	1.11494		1036	7.2917
1037	0.455761			1037	1.79243		1037	5.83296
1038	0.162792			1038	1.02949		1038	5.58882
1039	0.370312			1039	0.535107		1039	7.01094
1040	0.66328			1040	1.59712		1040	6.52266
1041	-0.48418			1041	0.828075		1041	6.84004
1042	0.950146			1042	1.85347		1042	6.97432
1043	-0.0874519			1043	1.30415		1043	6.66304
1044	-0.490284			1044	1.93281		1044	5.9001
1045	0.724316			1045	1.16377		1045	5.64375
1046	0.693798			1046	0.895214		1046	6.48603
1047	0.681591			1047	0.687695		1047	6.64473
1048	0.590038			1048	1.30415		1048	5.02729
1049	0.675488			1049	1.13325		1049	6.64473
1050	1.2126			1050	1.10273		1050	5.52168
1051	-0.0935554			1051	1.34687		1051	6.54097
1052	0.0285149			1052	0.547314		1052	7.01094
1053	0.461864			1053	1.54829		1053	6.78511
1054	0.455761			1054	1.64595		1054	4.56953
1055	0.74873			1055	1.07222		1055	4.1728
1056	0.64497			1056	1.3835		1056	4.27656
1057	-0.099659			1057	1.36518		1057	4.47798
1058	0.809765			1058	2.17695		1058	3.66011
1059	1.20649			1059	0.956249		1059	4.42305
1060	0.516796			1060	1.2187		1060	3.59907
1061	0.474072			1061	2.4272		1061	4.05684
1062	0.895214			1062	0.925732		1062	2.70796
1063	0.0529289			1063	1.25532		1063	4.06904
1064	0.815868			1064	2.97651		1064	4.21553
1065	0.535107			1065	3.16572		1065	4.63667
1066	1.16987			1066	3.16572		1066	3.11079
1067	0.931835			1067	3.69062		1067	4.92353
1068	-0.111866			1068	3.60518		1068	3.60518
1069	1.11494			1069	3.26948		1069	3.78218
1070	0.950146			1070	3.44038		1070	4.53291
1071	0.425243			1071	3.37324		1071	4.26435
1072	0.883007			1072	4.31929		1072	4.70991
1073	1.12104			1073	3.67231		1073	3.72725
1074	-0.0264168			1074	2.87275		1074	4.3376
1075	1.0417			1075	2.70185		1075	3.91645
1076	0.925732			1076	4.81367		1076	4.40474
1077	0.0163078			1077	2.44551		1077	4.1728
1078	1.05391			1078	3.51973		1078	3.88594
1079	0.571728			1079	3.4709		1079	4.6977
1080	0.443554			1080	3.52583		1080	3.95918
1081	0.474072			1081	3.56245		1081	3.91035
1082	1.34077			1082	3.94697		1082	3.57466
1083	0.461864			1083	3.45259		1083	4.60005
1084	0.21162			1084	3.36103		1084	3.92866
1085	0.986767			1085	3.62959		1085	3.97749
1086	0.64497			1086	3.24507		1086	3.91035
1087	1.01728			1087	3.15962		1087	4.96626
1088	0.358105			1088	2.83613		1088	4.39253
1089	1.03559			1089	3.23896		1089	4.8686
1090	0.565624			1090	2.10981		1090	4.82588
1091	0.352001			1091	2.90327		1091	4.72822
1092	0.425243			1092	2.70796		1092	3.98359
1093	0.0834465			1093	2.72627		1093	5.39961
1094	0.858593			1094	2.46382		1094	5.16157
1095	0.8708			1095	2.79951		1095	4.72822
1096	0.376415			1096	3.04976		1096	4.41694
1097	1.30415			1097	2.19526		1097	5.23481
1098	0.858593			1098	3.45869		1098	3.8188
1099	0.217724			1099	2.6042		1099	4.42915
1100	0.730419			1100	3.80049		1100	4.71601
1101	1.16987			1101	1.98774		1101	3.62349
1102	1.01118			1102	3.4709		1102	4.67329
1103	0.382519			1103	2.76289		1103	4.60615
1104	0.535107			1104	3.58076		1104	4.0019
1105	1.63374			1105	3.14741		1105	4.5146
1106	-0.246143			1106	3.71504		1106	4.3376
1107	0.687695			1107	3.26948		1107	5.23481
1108	0.260448			1108	3.22676		1108	4.43525
1109	0.730419			1109	3.53804		1109	4.55732
1110	1.18208			1110	3.17793		1110	4.5085
1111	0.779247			1111	3.1291		1111	4.91133
1112	0.223827			1112	2.52485		1112	3.92256
1113	0.638866			1113	3.11079		1113	4.79536
1114	0.925732			1114	3.33662		1114	5.00898
1115	0.510693			1115	2.90327		1115	4.36811
1116	0.950146			1116	3.68452		1116	4.36811
1117	0.883007			1117	3.06196		1117	4.99678
1118	0.699902			1118	3.23286		1118	4.64277
1119	1.24311			1119	3.62349		1119	3.96528
1120	0.41914			1120	3.85542		1120	5.42402
1121	1.06611			1121	3.63569		1121	3.6479
1122	0.577831			1122	2.49434		1122	4.94795
1123	1.03559			1123	3.07417		1123	5.22261
1124	0.571728			1124	2.54927		1124	3.70283
1125	1.06001			1125	3.68452		1125	4.56343
1126	0.54121			1126	3.06807		1126	4.30708
1127	0.895214			1127	3.11689		1127	5.02729
1128	0.0346184			1128	2.55537		1128	4.95405
1129	0.406933			1129	2.21968		1129	4.28877
1130	0.889111			1130	0.66328		1130	4.93574
1131	0.687695			1131	0.944042		1131	5.36909
1132	1.09663			1132	1.89009		1132	4.19722
1133	-0.410938			1133	1.58491		1133	4.44746
1134	0.754833			1134	1.99385		1134	4.25215
1135	0.754833			1135	1.19429		1135	3.01924
1136	0.834179			1136	1.76802		1136	3.22676
1137	0.461864			1137	1.11494		1137	3.41597
1138	1.31636			1138	2.29902		1138	4.20332
1139	0.413036			1139	0.236034		1139	4.11787
1140	0.43745			1140	1.5605		1140	4.17891
1141	0.529003			1141	0.803661		1141	4.63057
1142	0.187206			1142	1.13325		1142	5.01509
1143	0.480175			1143	0.913525		1143	5.02119
1144	0.681591			1144	0.614452		1144	4.45356
1145	1.43843			1145	1.79243		1145	3.95308
1146	0.284863			1146	1.7436		1146	3.70283
1147	0.883007			1147	0.614452		1147	5.29585
1148	0.29707			1148	1.06001		1148	2.93989
1149	1.16987			1149	0.492382		1149	3.78828
1150	0.669384			1150	1.5727		1150	3.84321
1151	0.803661			1151	1.82295		1151	4.49629
1152	-0.0935554			1152	-0.0874519		1152	4.99678
1153	1.34077			1153	1.50557		1153	5.0456
1154	0.21162			1154	0.504589		1154	4.45967
1155	0.986767			1155	0.620556		1155	4.80757
1156	0.492382			1156	1.65205		1156	4.29487
1157	0.278759			1157	1.09053		1157	4.65498
1158	1.24922			1158	1.32246		1158	4.60615
1159	0.260448			1159	0.132275		1159	4.8686
1160	1.32856			1160	0.614452		1160	5.31416
1161	-0.58794			1161	0.773144		1161	4.21553
1162	0.76704			1162	0.352001		1162	4.74653
1163	0.742626			1163	1.19429		1163	4.82588
1164	0.724316			1164	0.828075		1164	4.78315
1165	0.608349			1165	0.333691		1165	4.3376
1166	0.681591			1166	1.51167		1166	4.96626
1167	0.565624			1167	0.486279		1167	4.19722
1168	0.608349			1168	1.3835		1168	4.19722
1169	0.834179			1169	0.815868		1169	4.91743
1170	0.724316			1170	0.76704		1170	5.28975
1171	0.852489			1171	0.553417		1171	4.44136
1172	0.498486			1172	0.693798		1172	4.88081
1173	1.00508			1173	0.590038		1173	4.80757
1174	0.0224113			1174	1.14546		1174	4.58784
1175	0.0956535			1175	0.791454		1175	4.81367
1176	0.99287			1176	1.18208		1176	5.25923
1177	1.07832			1177	0.461864		1177	5.57051
1178	0.577831			1178	0.54121		1178	5.11274
1179	0.901318			1179	0.699902		1179	4.84419
1180	0.0834465			1180	0.962353		1180	4.22773
1181	0.718212			1181	0.565624		1181	3.50752
1182	0.236034			1182	1.5605		1182	5.25923
1183	0.687695			1183	1.96943		1183	4.92353
1184	0.480175			1184	0.626659		1184	5.27754
1185	0.736523			1185	1.42012		1185	4.53291
1186	0.950146			1186	0.736523		1186	4.89912
1187	0.156689			1187	0.400829		1187	5.22871
1188	0.590038			1188	0.583935		1188	5.33857
1189	0.779247			1189	1.13325		1189	4.8564
1190	0.174999			1190	0.132275		1190	4.81367
1191	0.0956535			1191	1.81074		1191	4.48408
1192	0.333691			1192	0.162792		1192	5.3874
1193	0.919628			1193	1.24311		1193	4.99067
1194	0.99287			1194	1.13325		1194	4.76484
1195	0.242138			1195	0.388622		1195	5.62544
1196	0.529003			1196	0.443554		1196	4.5085
1197	0.675488			1197	1.15767		1197	4.37422
1198	0.590038			1198	1.26753		1198	4.89302
1199	0.596142			1199	0.596142		1199	5.24702
1200	0.889111			1200	0.858593		1200	4.42915
1201	0.0590324			1201	0.730419		1201	4.45356
1202	1.50557			1202	1.07222		1202	4.91743
1203	0.614452			1203	1.11494		1203	4.42305
1204	0.760937			1204	0.107861		1204	4.0019
1205	0.998974			1205	0.773144		1205	5.5583
1206	0.065136			1206	1.02339		1206	4.36811
1207	0.187206			1207	0.590038		1207	4.91743
1208	0.925732			1208	0.156689		1208	5.46064
1209	-0.471973			1209	0.944042		1209	4.88691
1210	1.23091			1210	0.950146		1210	4.87471
1211	0.529003			1211	0.944042		1211	4.59394
1212	1.11494			1212	1.46894		1212	5.7292
1213	0.614452			1213	0.205517		1213	3.85542
1214	0.101757			1214	0.333691		1214	4.77095
1215	0.681591			1215	0.638866		1215	4.89302
1216	1.45063			1216	1.2126		1216	4.59394
1217	0.559521			1217	0.510693		1217	4.89302
1218	0.321484			1218	1.16987		1218	4.63667
1219	1.06001			1219	0.937939		1219	5.39961
1220	0.565624			1220	-0.392628		1220	5.02729
1221	0.74873			1221	-0.325489		1221	4.38643
1222	0.571728			1222	0.0346184		1222	4.98457
1223	0.474072			1223	0.168896		1223	5.05171
1224	0.352001			1224	-0.392628		1224	4.3437
1225	0.486279			1225	0.980663		1225	5.02119
1226	0.339794			1226	-0.0569344		1226	3.95308
1227	0.821972			1227	0.107861		1227	5.0334
1228	0.498486			1228	0.260448		1228	4.04463
1229	1.07222			1229	0.126171		1229	4.67329
1230	0.321484			1230	0.553417		1230	4.97236
1231	0.74873			1231	0.43745		1231	4.63667
1232	0.675488			1232	0.120068		1232	4.61226
1233	0.901318			1233	0.699902		1233	4.08735
1234	1.31025			1234	0.742626		1234	3.80049
1235	0.406933			1235	0.712109		1235	5.17378
1236	0.5229			1236	2.03657		1236	4.72212
1237	0.480175			1237	1.88398		1237	5.27143
1238	0.510693			1238	2.34785		1238	4.28267
1239	0.840282			1239	2.83003		1239	5.13716
1240	0.345898			1240	2.81172		1240	4.60005
1241	1.17598			1241	1.67036		1241	4.22773
1242	0.510693			1242	1.7375		1242	4.77095
1243	1.15156			1243	1.37129		1243	4.89912
1244	0.474072			1244	2.70796		1244	5.05171
1245	-0.099659			1245	2.01216		1245	4.56343
1246	0.681591			1246	2.68965		1246	4.83198
1247	0.675488			1247	1.89009		1247	4.70991
1248	0.571728			1248	2.87275		1248	4.82588
1249	0.327587			1249	2.88496		1249	4.57563
1250	0.461864			1250	2.53096		1250	4.67329
1251	1.17598			1251	2.81172		1251	4.3437
1252	0.97456			1252	2.83613		1252	4.41694
1253	-0.13628			1253	2.93379		1253	4.97847
1254	0.19331			1254	2.71406		1254	4.56953
1255	-0.215626			1255	2.93379		1255	4.78926
1256	-0.398731			1256	2.11592		1256	4.15449
1257	0.480175			1257	2.76899		1257	5.16768
1258	-0.191212			1258	3.04365		1258	4.72212
1259	0.132275			1259	2.79951		1259	4.6977
1260	0.394726			1260	2.61641		1260	4.30098
1261	0.199413			1261	2.73237		1261	4.53291
1262	0.0102043			1262	3.37324		1262	4.94184
1263	-0.276661			1263	2.79951		1263	4.80146
1264	-0.435352			1264	3.78218		1264	5.33857
1265	0.931835			1265	1.90229		1265	4.6916
1266	-0.935841			1266	2.27461		1266	4.64277
1267	0.8708			1267	1.79243		1267	4.71601
1268	-0.0264168			1268	1.81074		1268	5.29585
1269	0.535107			1269	2.9582		1269	4.13008
1270	-0.423145			1270	2.47602		1270	5.0456
1271	0.156689			1271	3.33052		1271	4.75874
1272	-0.319386			1272	2.66523		1272	4.11177
1273	0.248241			1273	2.81782		1273	3.91035
1274	-0.160694			1274	3.28169		1274	4.83809
1275	-0.0447273			1275	2.36616		1275	4.30708
1276	-0.0752449			1276	3.14131		1276	3.87373
1277	0.229931			1277	3.22065		1277	5.41182
1278	-0.191212			1278	2.68965		1278	4.78926
1279	-1.26543			1279	2.63472		1279	4.43525
1280	0.449657			1280	3.04976		1280	3.90425
1281	-0.502491			1281	3.03755		1281	4.79536
1282	-0.191212			1282	3.06196		1282	4.94184
1283	0.321484			1283	2.18916		1283	5.19819
1284	0.345898			1284	3.8249		1284	4.94795
1285	0.400829			1285	2.65303		1285	4.5085
1286	0.54121			1286	2.84224		1286	4.36811
1287	0.443554			1287	3.123		1287	4.64888
1288	0.455761			1288	2.66523		1288	4.04463
1289	1.19429			1289	3.22676		1289	4.33149
1290	-0.380421			1290	2.33564		1290	4.39253
1291	0.626659			1291	2.68354		1291	3.18403
1292	0.699902			1292	3.01313		1292	4.42915
1293	1.0478			1293	3.15962		1293	4.0019
1294	0.21162			1294	2.39668		1294	3.70893
1295	1.12715			1295	2.84224		1295	4.20942
1296	0.498486			1296	3.03755		1296	4.04463
1297	0.693798			1297	2.7812		1297	4.11787
1298	1.06611			1298	3.08027		1298	3.70283
1299	0.248241			1299	2.03047		1299	4.28267
1300	0.962353			1300	3.15962		1300	3.9958
1301	0.101757			1301	2.7751		1301	4.77705
1302	0.553417			1302	2.97651		1302	3.2939
1303	0.431347			1303	2.75679		1303	4.52681
1304	0.962353			1304	3.33052		1304	4.22163
1305	0.779247			1305	1.79853		1305	3.78218
1306	0.474072			1306	2.7751		1306	4.6855
1307	0.394726			1307	2.56147		1307	3.89204
1308	1.01728			1308	2.53096		1308	3.97749
1309	0.718212			1309	3.23286		1309	4.50239
1310	0.571728			1310	2.04268		1310	4.02632
1311	0.547314			1311	2.48823		1311	3.81269
1312	0.712109			1312	3.06196		1312	3.40376
1313	0.596142			1313	2.67744		1313	4.14839
1314	0.272655			1314	3.50752		1314	4.41084
1315	0.345898			1315	3.26338		1315	4.41084
1316	0.687695			1316	2.6103		1316	3.66011
1317	0.718212			1317	2.83613		1317	4.67329
1318	0.828075			1318	3.07417		1318	4.21553
1319	0.706005			1319	3.03144		1319	4.71601
1320	0.113964			1320	3.15351		1320	4.8564
1321	1.42012			1321	3.3		1321	4.36201
1322	1.49336			1322	3.3		1322	5.11274
1323	0.504589			1323	2.19526		1323	5.06392
1324	0.21162			1324	3.06196		1324	4.39253
1325	0.736523			1325	2.66523		1325	5.23481
1326	0.31538			1326	2.88496		1326	4.8564
1327	0.864697			1327	2.72627		1327	4.88691
1328	1.06001			1328	1.63374		1328	4.22163
1329	0.199413			1329	3.17183		1329	5.0456
1330	1.09663			1330	3.04976		1330	4.41694
1331	0.0041008			1331	2.65303		1331	5.2165
1332	0.254345			1332	2.89106		1332	5.22261
1333	0.883007			1333	2.87275		1333	4.41694
1334	0.846386			1334	3.56855		1334	4.63057
1335	0.425243			1335	2.63472		1335	4.56343
1336	0.950146			1336	2.86665		1336	4.09346
1337	0.712109			1337	3.19624		1337	5.01509
1338	0.8708			1338	2.98872		1338	4.56953
1339	0.754833			1339	2.92768		1339	4.76484
1340	1.01728			1340	3.26948		1340	5.43623
1341	0.565624			1341	2.79951		1341	4.72822
1342	0.364208			1342	2.7812		1342	4.75874
1343	0.980663			1343	2.51265		1343	4.77095
1344	0.76704			1344	1.81684		1344	4.48408
1345	0.321484			1345	2.93379		1345	4.62446
1346	0.803661			1346	2.71406		1346	5.30806
1347	0.388622			1347	2.64082		1347	4.89302
1348	1.0478			1348	2.63472		1348	4.54512
1349	0.0346184			1349	2.88496		1349	4.26435
1350	0.248241			1350	2.92158		1350	4.75874
1351	0.883007			1351	3.54414		1351	4.53291
1352	0.358105			1352	1.9084		1352	4.71601
1353	1.32856			1353	3.06196		1353	5.06392
1354	0.321484			1354	3.36714		1354	4.52681
1355	0.449657			1355	1.99995		1355	4.29487
1356	0.687695			1356	3.62959		1356	4.40474
1357	1.32246			1357	2.7812		1357	4.1728
1358	0.352001			1358	2.51875		1358	4.41694
1359	0.956249			1359	2.58589		1359	5.00898
1360	0.345898			1360	3.19624		1360	4.11177
1361	0.486279			1361	3.15962		1361	5.57661
1362	0.699902			1362	3.654		1362	6.19917
1363	0.724316			1363	1.93892		1363	6.72407
1364	0.5229			1364	3.37934		1364	6.4189
1365	0.797558			1365	1.99385		1365	7.1147
1366	0.773144			1366	3.14741		1366	6.71797
1367	0.400829			1367	2.56147		1367	6.44331
1368	0.406933			1368	3.37324		1368	7.43208
1369	0.364208			1369	2.92768		1369	6.21748
1370	0.205517			1370	3.23896		1370	6.248
1371	0.99287			1371	2.35395		1371	5.44233
1372	0.132275			1372	2.81782		1372	5.9001
1373	0.144482			1373	2.7812		1373	6.65693
1374	1.12104			1374	2.51875		1374	6.73018
1375	1.25532			1375	2.92768		1375	6.7668
1376	0.651073			1376	2.50044		1376	6.98652
1377	0.925732			1377	2.81172		1377	6.02217
1378	0.223827			1378	2.81172		1378	7.36494
1379	-0.233936			1379	3.20845		1379	7.18794
1380	0.760937			1380	1.74971		1380	6.06489
1381	0.815868			1381	2.87886		1381	6.74238
1382	0.773144			1382	2.53096		1382	6.67524
1383	0.608349			1383	2.51875		1383	6.84004
1384	0.864697			1384	2.58589		1384	5.81465
1385	0.8708			1385	2.58589		1385	6.51045
1386	0.834179			1386	3.14741		1386	5.85127
1387	1.27974			1387	2.72627		1387	7.02314
1388	0.101757			1388	2.54927		1388	7.56025
1389	0.19331			1389	3.26948		1389	5.14326
1390	0.980663			1390	2.62251		1390	6.52876
1391	0.29707			1391	2.51875		1391	6.80952
1392	-0.410938			1392	3.27559		1392	6.30293
1393	0.944042			1393	3.76387		1393	7.06587
1394	0.571728			1394	2.69575		1394	7.1208
1395	0.980663			1395	2.73237		1395	6.57759
1396	1.03559			1396	2.40889		1396	6.22969
1397	0.492382			1397	2.92768		1397	6.44331
1398	0.632763			1398	2.64692		1398	5.36909
1399	0.449657			1399	2.59809		1399	6.90107
1400	0.901318			1400	3.11689		1400	6.55317
1401	0.236034			1401	2.45161		1401	6.34565
1402	0.565624			1402	2.9521		1402	6.49824
1403	0.126171			1403	1.93892		1403	6.73628
1404	1.41401			1404	3.68452		1404	6.44331
1405	1.02339			1405	3.23896		1405	6.87666
1406	0.510693			1406	2.81782		1406	6.0771
1407	0.229931			1407	2.34175		1407	7.13911
1408	0.828075			1408	3.07417		1408	7.1147
1409	0.66328			1409	2.92768		1409	6.47383
1410	0.370312			1410	3.17183		1410	6.779
1411	0.352001			1411	2.46992		1411	6.29072
1412	1.20649			1412	3.39766		1412	6.83393
1413	0.0102043			1413	2.92158		1413	6.61421
1414	-0.0691414			1414	2.31733		1414	6.2541
1415	1.29805			1415	3.25727		1415	7.44429
1416	0.925732			1416	2.89717		1416	6.63252
1417	0.431347			1417	2.89106		1417	5.96724
1418	0.821972			1418	2.87886		1418	6.68135
1419	0.107861			1419	3.20234		1419	6.44941
1420	-0.246143			1420	2.31733		1420	6.18696
1421	0.742626			1421	2.6042		1421	6.56538
1422	0.852489			1422	2.96431		1422	6.87056
1423	0.474072			1423	2.28682		1423	5.85737
1424	0.895214			1424	3.88594		1424	6.57759
1425	-0.00810623			1425	2.89106		1425	5.51558
1426	0.516796			1426	2.11592		1426	6.32124
1427	1.60322			1427	3.40376		1427	6.44941
1428	-0.160694			1428	3.69062		1428	6.49824
1429	0.638866			1429	2.90937		1429	6.13813
1430	-0.25835			1430	3.22065		1430	6.58369
1431	1.34687			1431	2.10371		1431	6.69966
1432	0.425243			1432	2.62861		1432	6.66914
1433	1.06611			1433	2.64692		1433	6.97432
1434	0.577831			1434	2.44551		1434	6.06489
1435	0.376415			1435	3.04976		1435	6.35176
1436	0.0529289			1436	3.03144		1436	6.72407
1437	1.10273			1437	2.9521		1437	6.55317
1438	0.632763			1438	3.09248		1438	6.71186
1439	0.760937			1439	3.09248		1439	6.4189
1440	-0.514698			1440	2.99482		1440	7.52974
1441	-0.24004			1441	2.83003		1441	6.17476
1442	0.657177			1442	3.75776		1442	7.33442
1443	0.260448			1443	3.53193		1443	6.45552
1444	0.571728			1444	2.86055		1444	6.01606
1445	0.950146			1445	3.08638		1445	6.71186
1446	0.21162			1446	3.38545		1446	7.2917
1447	0.931835			1447	3.1291		1447	5.95503
1448	0.242138			1448	2.26851		1448	6.32124
1449	0.443554			1449	3.4709		1449	6.54097
1450	1.01118			1450	2.67134		1450	6.55317
1451	0.467968			1451	3.63569		1451	5.98555
1452	0.840282			1452	2.90937		1452	6.47383
1453	0.260448			1453	2.6103		1453	6.90107
1454	0.675488			1454	2.4394		1454	6.32734
1455	0.815868			1455	2.34785		1455	7.01094
1456	0.931835			1456	2.21968		1456	6.70576
1457	0.583935			1457	2.37837		1457	6.52876
1458	0.156689			1458	2.14033		1458	5.69258
1459	0.852489			1459	3.17183		1459	6.779
1460	0.864697			1460	1.69477		1460	6.32734
1461	0.31538			1461	2.64082		1461	7.05366
1462	0.815868			1462	1.85957		1462	6.09541
1463	0.242138			1463	2.87275		1463	6.80952
1464	0.876904			1464	1.59712		1464	7.15132
1465	0.834179			1465	2.54927		1465	6.0832
1466	1.06611			1466	2.65913		1466	6.87056
1467	-0.270557			1467	2.50044		1467	6.6081
1468	0.724316			1468	2.91548		1468	6.27851
1469	1.37129			1469	1.99385		1469	6.52876
1470	0.388622			1470	3.14741		1470	6.74238
1471	-0.0508308			1471	2.15254		1471	5.99165
1472	0.382519			1472	2.26851		1472	7.27339
1473	0.223827			1473	3.03755		1473	5.93672
1474	0.529003			1474	2.50654		1474	6.15034
1475	0.901318			1475	2.23799		1475	6.32734
1476	0.828075			1476	2.64692		1476	5.41792
1477	0.687695			1477	2.23799		1477	5.82075
1478	0.620556			1478	2.6042		1478	7.05366
1479	0.791454			1479	2.28071		1479	6.47993
1480	0.754833			1480	2.62251		1480	7.04756
1481	0.138378			1481	2.75068		1481	6.55317
1482	1.63374			1482	2.17695		1482	7.00483
1483	0.614452			1483	2.54927		1483	6.79731
1484	0.113964			1484	2.31733		1484	6.12593
1485	0.669384			1485	2.17085		1485	6.44331
1486	0.236034			1486	2.23799		1486	6.34565
1487	0.785351			1487	2.7751		1487	6.13203
1488	0.608349			1488	2.946		1488	6.89497
1489	0.809765			1489	3.16572		1489	5.59492
1490	0.443554			1490	2.70796		1490	6.2602
1491	0.181103			1491	2.89717		1491	6.54097
1492	0.931835			1492	3.15351		1492	6.55317
1493	-0.270557			1493	3.11689		1493	6.7729
1494	0.327587			1494	2.53706		1494	6.12593
1495	0.199413			1495	2.7751		1495	7.04756
1496	1.31025			1496	3.35493		1496	6.63252
1497	0.443554			1497	2.6103		1497	6.55928
1498	0.596142			1498	3.15962		1498	5.51558
1499	0.345898			1499	3.19014		1499	5.12495
1500	0.657177			1500	2.52485		1500	6.40059
1501	0.529003			1501	2.68354		1501	7.2978
1502	0.461864			1502	2.15864		1502	6.90718
1503	0.681591			1503	3.00703		1503	6.16865
1504	-0.36211			1504	3.00093		1504	6.6081
1505	0.101757			1505	2.87275		1505	6.66304
1506	0.199413			1506	2.84834		1506	6.28462
1507	-0.0203133			1507	2.83003		1507	6.55928
1508	0.120068			1508	2.41499		1508	6.19917
1509	0.0041008			1509	2.46992		1509	6.67524
1510	-0.618458			1510	2.68965		1510	7.20015
1511	0.120068			1511	2.53706		1511	6.57148
1512	0.510693			1512	2.67744		1512	6.04658
1513	0.223827			1513	3.63569		1513	7.04756
1514	-0.0935554			1514	2.56758		1514	7.09028
1515	-0.0874519			1515	3.14741		1515	5.86958
1516	-0.0935554			1516	2.36006		1516	6.87666
1517	0.944042			1517	2.87886		1517	6.90718
1518	0.254345			1518	3.37324		1518	6.57759
1519	-0.307178			1519	2.62861		1519	6.75459
1520	0.370312			1520	1.76802		1520	6.81562
1521	-0.471973			1521	2.13423		1521	8.09736
1522	0.608349			1522	2.6103		1522	6.54097
1523	-0.160694			1523	2.72627		1523	6.40059
1524	0.712109			1524	3.03144		1524	5.99165
1525	0.187206			1525	2.99482		1525	6.04658
1526	-0.11797			1526	2.6103		1526	7.10249
1527	0.834179			1527	2.54316		1527	5.57051
1528	-0.3438			1528	2.85444		1528	5.71089
1529	0.352001			1529	3.10469		1529	6.02827
1530	-0.0935554			1530	2.24409		1530	5.7353
1531	0.41914			1531	2.32344		1531	6.63862
1532	1.50557			1532	3.51362		1532	6.02827
1533	0.730419			1533	2.98262		1533	6.09541
1534	0.31538			1534	3.00093		1534	6.49214
1535	0.626659			1535	4.28267		1535	5.3813
1536	1.32246			1536	2.45771		1536	7.05366
1537	-0.392628			1537	3.28779		1537	6.78511
1538	1.19429			1538	2.79341		1538	5.85127
1539	1.13935			1539	2.61641		1539	6.46162
1540	0.345898			1540	2.80561		1540	6.17476
1541	1.09053			1541	2.68354		1541	6.33955
1542	0.345898			1542	3.76997		1542	6.58369
1543	0.693798			1543	2.9521		1543	6.6081
1544	1.19429			1544	2.31733		1544	6.31514
1545	0.168896			1545	2.72017		1545	5.82075
1546	0.467968			1546	3.15962		1546	6.66914
1547	1.16987			1547	2.46382		1547	6.19917
1548	0.712109			1548	3.01924		1548	6.4311
1549	0.382519			1549	2.89717		1549	6.32124
1550	0.138378			1550	3.34272		1550	5.5583
1551	1.19429			1551	4.20942		1551	5.69868
1552	0.229931			1552	2.9582		1552	6.33955
1553	0.425243			1553	3.89814		1553	6.46772
1554	0.66328			1554	3.58076		1554	7.18794
1555	0.303173			1555	3.01313		1555	6.071
1556	0.168896			1556	2.84834		1556	5.97944
1557	1.20649			1557	2.81172		1557	6.62642
1558	0.0712395			1558	3.31221		1558	6.602
1559	0.821972			1559	3.94087		1559	6.53486
1560	1.03559			1560	2.85444		1560	6.27241
1561	0.54121			1561	2.93989		1561	6.53486
1562	0.0590324			1562	3.69062		1562	7.15132
1563	0.980663			1563	3.24507		1563	5.29585
1564	0.504589			1564	2.85444		1564	6.4189
1565	0.919628			1565	3.33052		1565	5.99165
1566	0.168896			1566	2.73848		1566	5.49116
1567	0.791454			1567	3.91035		1567	6.55928
1568	0.406933			1568	2.36006		1568	6.95601
1569	0.651073			1569	2.92158		1569	6.19307
1570	0.840282			1570	3.69673		1570	7.24287
1571	0.66328			1571	3.57466		1571	7.37104
1572	0.590038			1572	4.41084		1572	6.43721
1573	0.333691			1573	3.1291		1573	7.1147
1574	0.425243			1574	3.97749		1574	6.54097
1575	0.785351			1575	3.40986		1575	6.82783
1576	0.742626			1576	2.28071		1576	6.29072
1577	1.06001			1577	3.85542		1577	7.42598
1578	0.370312			1578	2.6042		1578	6.53486
1579	1.18208			1579	3.53193		1579	6.58369
1580	0.107861			1580	3.21455		1580	5.76582
1581	-0.185108			1581	3.58076		1581	6.44941
1582	0.352001			1582	4.28267		1582	6.66304
1583	0.675488			1583	4.26435		1583	7.14521
1584	0.455761			1584	3.91645		1584	6.88276
1585	0.461864			1585	3.19624		1585	4.72822
1586	1.75581			1586	2.98262		1586	7.07808
1587	0.66328			1587	2.38447		1587	6.38227
1588	0.907421			1588	4.33149		1588	6.45552
1589	1.34077			1589	2.62861		1589	6.70576
1590	0.345898			1590	2.6042		1590	7.38325
1591	1.30415			1591	3.57466		1591	7.1208
1592	1.0417			1592	2.87275		1592	6.36396
1593	-0.288868			1593	4.36201		1593	6.13813
1594	1.24311			1594	3.88594		1594	6.00996
1595	1.10884			1595	4.09956		1595	6.88276
1596	0.461864			1596	3.09248		1596	6.779
1597	0.352001			1597	3.14131		1597	6.32734
1598	0.223827			1598	4.0019		1598	7.05976
1599	0.785351			1599	3.08638		1599	5.85737
1600	1.19429			1600	3.04976		1600	6.61421
1601	-0.380421			1601	4.5085		1601	6.21138
1602	1.23091			1602	3.46479		1602	6.51045
1603	0.31538			1603	3.46479		1603	6.779
1604	1.35908			1604	3.04976		1604	7.31611
1605	0.535107			1605	2.89106		1605	7.23677
1606	0.797558			1606	3.33662		1606	6.82173
1607	0.199413			1607	3.23896		1607	6.67524
1608	0.529003			1608	2.85444		1608	5.71089
1609	1.09663			1609	2.54927		1609	6.98042
1610	-0.0935554			1610	2.75068		1610	6.97432
1611	0.669384			1611	3.46479		1611	6.16255
1612	0.773144			1612	2.84224		1612	7.1147
1613	1.0478			1613	3.77607		1613	6.93159
1614	0.760937			1614	2.42109		1614	6.85225
1615	0.174999			1615	4.04463		1615	6.49824
1616	1.10884			1616	4.04463		1616	7.23677
1617	0.986767			1617	3.75166		1617	6.30293
1618	0.669384			1618	3.86763		1618	6.47993
1619	0.895214			1619	3.63569		1619	6.62031
1620	0.0712395			1620	2.81172		1620	6.80952
1621	0.29707			1621	3.21455		1621	5.91841
1622	1.07222			1622	3.52583		1622	6.96821
1623	-0.282764			1623	1.51167		1623	6.27241
1624	0.742626			1624	3.06807		1624	6.21748
1625	0.815868			1625	2.85444		1625	6.33955
1626	0.669384			1626	3.95308		1626	6.84614
1627	0.486279			1627	3.45869		1627	6.66304
1628	1.10884			1628	3.477		1628	7.20625
1629	0.0346184			1629	3.28169		1629	6.27851
1630	0.553417			1630	4.38643		1630	6.54097
1631	0.66328			1631	3.37934		1631	6.72407
1632	1.0478			1632	3.55635		1632	6.18696
1633	0.358105			1633	3.66621		1633	7.56636
1634	0.516796			1634	3.8188		1634	6.57148
1635	1.10884			1635	3.74556		1635	7.31001
1636	0.913525			1636	3.68452		1636	6.39448
1637	1.42622			1637	3.96528		1637	6.16865
1638	0.29707			1638	3.26948		1638	6.21138
1639	0.223827			1639	3.69673		1639	7.24287
1640	0.638866			1640	2.42109		1640	5.25312
1641	0.706005			1641	3.28169		1641	6.62031
1642	0.0712395			1642	3.00093		1642	6.70576
1643	1.42622			1643	3.9958		1643	6.73018
1644	0.443554			1644	3.60518		1644	6.70576
1645	0.736523			1645	2.73848		1645	7.38325
1646	0.443554			1646	4.14839		1646	6.5959
1647	0.828075			1647	4.09346		1647	6.37007
1648	0.229931			1648	2.90327		1648	5.7292
1649	1.12104			1649	2.98872		1649	5.59492
1650	1.01728			1650	3.01924		1650	7.67012
1651	0.376415			1651	3.59907		1651	5.74751
1652	0.626659			1652	2.87886		1652	7.54805
1653	0.43745			1653	3.55635		1653	6.21748
1654	1.40181			1654	3.95308		1654	6.52266
1655	-1.30205			1655	3.93476		1655	6.51045
1656	0.0712395			1656	2.91548		1656	6.27241
1657	0.101757			1657	4.3498		1657	6.5959
1658	0.388622			1658	3.01313		1658	5.14326
1659	-0.221729			1659	3.9897		1659	6.20527
1660	0.8708			1660	3.26948		1660	7.03535
1661	0.21162			1661	3.61738		1661	5.30806
1662	0.901318			1662	3.58076		1662	6.38227
1663	0.486279			1663	2.23799		1663	6.28462
1664	0.742626			1664	2.90937		1664	6.36396
1665	0.467968			1665	3.89814		1665	6.40059
1666	0.809765			1666	3.35493		1666	7.1208
1667	0.181103			1667	3.72725		1667	6.84614
1668	0.43745			1668	2.49434		1668	5.92451
1669	0.828075			1669	3.32441		1669	7.14521
1670	0.406933			1670	2.946		1670	6.40059
1671	0.883007			1671	3.3061		1671	7.4748
1672	1.32246			1672	3.44038		1672	6.9499
1673	0.901318			1673	3.46479		1673	6.37617
1674	-0.624561			1674	2.48823		1674	5.70478
1675	0.345898			1675	3.73945		1675	6.76069
1676	0.547314			1676	2.65913		1676	7.52974
1677	0.571728			1677	3.32441		1677	5.60713
1678	1.10273			1678	3.49531		1678	7.04145
1679	1.0478			1679	3.00703		1679	6.55928
1680	0.0285149			1680	3.21455		1680	4.72822
1681	0.284863			1681	3.35493		1681	6.71186
1682	1.13325			1682	3.70283		1682	7.03535
1683	0.565624			1683	2.31733		1683	5.88789
1684	0.290966			1684	3.04976		1684	7.02925
1685	1.18208			1685	3.3		1685	6.7668
1686	0.278759			1686	2.57978		1686	6.02217
1687	0.760937			1687	2.99482		1687	5.99775
1688	-0.00200272			1688	2.39058		1688	7.66401
1689	1.95112			1689	2.61641		1689	7.57246
1690	0.181103			1690	3.26338		1690	5.22261
1691	0.400829			1691	2.16475		1691	6.53486
1692	0.718212			1692	3.36103		1692	5.99165
1693	0.74873			1693	2.67134		1693	6.27851
1694	-0.0508308			1694	2.63472		1694	6.90718
1695	0.803661			1695	3.70893		1695	5.77803
1696	0.657177			1696	3.16572		1696	6.31514
1697	1.00508			1697	2.41499		1697	6.73628
1698	0.608349			1698	3.6418		1698	6.61421
1699	0.516796			1699	2.65303		1699	7.2917
1700	1.27363			1700	3.17793		1700	7.09639
1701	0.449657			1701	3.50142		1701	5.74751
1702	1.09663			1702	3.40986		1702	6.93159
1703	0.156689			1703	3.03144		1703	6.34565
1704	0.327587			1704	2.17085		1704	6.30903
1705	0.998974			1705	3.25117		1705	5.81465
1706	0.400829			1706	1.98164		1706	6.87666
1707	0.303173			1707	1.42012		1707	6.05268
1708	1.16377			1708	2.28071		1708	7.18184
1709	0.510693			1709	1.99995		1709	6.99873
1710	0.065136			1710	2.53096		1710	5.31416
1711	0.669384			1711	3.53804		1711	7.89595
1712	0.760937			1712	2.65913		1712	5.17988
1713	0.840282			1713	3.39155		1713	7.06587
1714	1.31636			1714	2.36616		1714	6.47993
1715	-0.0752449			1715	2.57368		1715	6.99873
1716	0.687695			1716	3.28779		1716	5.64375
1717	-0.0325203			1717	2.54927		1717	5.64985
1718	1.06001			1718	3.477		1718	6.46162
1719	0.510693			1719	2.21968		1719	6.02827
1720	0.229931			1720	3.02534		1720	6.79121
1721	0.876904			1721	2.74458		1721	6.38838
1722	0.388622			1722	2.50654		1722	6.65083
1723	0.486279			1723	3.39766		1723	6.58369
1724	0.278759			1724	3.15962		1724	6.72407
1725	0.998974			1725	3.00703		1725	6.52266
1726	0.754833			1726	2.51265		1726	6.62642
1727	0.406933			1727	2.97651		1727	7.15742
1728	-0.111866			1728	3.3		1728	6.49214
1729	1.13935			1729	3.39155		1729	7.10249
1730	0.455761			1730	3.1352		1730	6.33955
1731	0.950146			1731	2.51265		1731	5.0456
1732	0.809765			1732	2.23799		1732	7.1269
1733	0.998974			1733	3.46479		1733	7.40156
1734	0.150585			1734	2.49434		1734	6.44941
1735	0.901318			1735	3.77607		1735	6.48603
1736	0.809765			1736	3.15351		1736	6.96821
1737	-0.185108			1737	3.94697		1737	4.90522
1738	0.413036			1738	3.61738		1738	7.76777
1739	-0.716114			1739	3.10469		1739	6.51045
1740	0.41914			1740	3.80049		1740	7.07808
1741	0.352001			1741	2.2563		1741	5.94282
1742	-0.48418			1742	2.99482		1742	6.67524
1743	-0.0386238			1743	3.1291		1743	6.18696
1744	0.516796			1744	2.93989		1744	6.91938
1745	0.571728			1745	2.48213		1745	6.44941
1746	-0.0447273			1746	2.01216		1746	7.17573
1747	-0.288868			1747	3.20845		1747	5.43013
1748	0.97456			1748	3.48921		1748	6.53486
1749	-0.130177			1749	3.01924		1749	6.06489
1750	0.706005			1750	3.06807		1750	6.26631
1751	0.065136			1751	3.77607		1751	7.20625
1752	-0.0874519			1752	2.82393		1752	6.66914
1753	-0.130177			1753	4.29487		1753	6.37007
1754	0.254345			1754	3.00703		1754	6.62642
1755	-0.0935554			1755	3.18403		1755	6.37617
1756	0.718212			1756	2.68965		1756	7.31611
1757	-0.124073			1757	3.22676		1757	6.35786
1758	0.0468254			1758	3.6418		1758	5.75361
1759	0.382519			1759	2.65913		1759	6.16255
1760	-0.0691414			1760	2.93989		1760	5.74141
1761	0.278759			1761	3.81269		1761	5.79023
1762	0.266552			1762	3.33662		1762	5.85127
1763	-0.11797			1763	3.35493		1763	6.76069
1764	0.669384			1764	4.33149		1764	4.81977
1765	-0.36211			1765	3.34883		1765	6.45552
1766	0.138378			1766	2.79341		1766	6.5959
1767	0.620556			1767	3.74556		1767	6.06489
1768	-0.533009			1768	3.55635		1768	6.85225
1769	-0.356007			1769	3.86763		1769	6.00386
1770	0.834179			1770	3.17793		1770	6.44331
1771	0.309277			1771	3.14741		1771	6.4311
1772	0.889111			1772	3.39766		1772	6.13813
1773	0.712109			1773	2.9582		1773	6.57759
1774	0.229931			1774	3.42207		1774	5.74141
1775	0.712109			1775	3.92256		1775	6.27851
1776	1.01728			1776	3.89814		1776	6.16865
1777	0.913525			1777	4.02632		1777	5.74751
1778	0.74873			1778	2.42109		1778	6.73018
1779	0.467968			1779	3.01924		1779	5.70478
1780	0.290966			1780	3.39766		1780	6.15644
1781	0.657177			1781	3.52583		1781	6.7729
1782	0.21162			1782	2.62251		1782	5.52778
1783	0.54121			1783	3.83711		1783	5.96113
1784	0.730419			1784	3.3061		1784	6.21748
1785	0.5229			1785	2.90937		1785	5.94893
1786	0.156689			1786	3.09858		1786	6.38838
1787	0.229931			1787	2.87275		1787	6.97432
1788	0.742626			1788	2.55537		1788	5.3813
1789	-0.25835			1789	3.07417		1789	6.27241
1790	0.382519			1790	3.09858		1790	7.18184
1791	0.529003			1791	2.88496		1791	7.01094
1792	0.760937			1792	3.16572		1792	5.78413
1793	1.02339			1793	2.46382		1793	6.95601
1794	0.101757			1794	2.92158		1794	7.49922
1795	0.5229			1795	3.27559		1795	5.41792
1796	0.8708			1796	3.51362		1796	6.779
1797	0.596142			1797	2.21357		1797	5.83296
1798	1.11494			1798	2.51265		1798	7.1147
1799	0.223827			1799	3.46479		1799	6.33345
1800	0.266552			1800	2.36616		1800	5.84517
1801	0.901318			1801	3.62349		1801	6.05268
1802	0.919628			1802	2.67134		1802	6.84004
1803	0.535107			1803	3.38545		1803	6.90107
1804	0.8708			1804	2.81782		1804	6.62642
1805	0.309277			1805	3.25727		1805	7.77998
1806	0.126171			1806	2.75068		1806	5.41792
1807	0.66328			1807	2.25019		1807	7.13301
1808	0.858593			1808	2.57368		1808	6.70576
1809	0.657177			1809	1.87788		1809	6.248
1810	0.577831			1810	2.20137		1810	6.89497
1811	0.43745			1811	3.42817		1811	7.1147
1812	0.602245			1812	2.04268		1812	6.47383
1813	0.199413			1813	2.79341		1813	6.54097
1814	1.32856			1814	1.31025		1814	6.9499
1815	0.364208			1815	2.40889		1815	6.99873
1816	0.449657			1816	2.53096		1816	6.28462
1817	0.998974			1817	3.70283		1817	6.40669
1818	0.474072			1818	3.00093		1818	5.99775
1819	0.883007			1819	2.2563		1819	6.10151
1820	0.791454			1820	2.59199		1820	7.27339
1821	0.199413			1821	3.09858		1821	6.10151
1822	0.834179			1822	2.41499		1822	6.64473
1823	0.876904			1823	2.17085		1823	6.19917
1824	0.821972			1824	2.84834		1824	5.3813
1825	0.986767			1825	2.64082		1825	6.14424
1826	0.0041008			1826	3.67231		1826	7.30391
1827	1.13935			1827	2.89717		1827	6.54707
1828	0.290966			1828	2.4272		1828	6.80952
1829	0.486279			1829	3.56855		1829	6.90718
1830	1.01728			1830	3.00093		1830	5.96113
1831	0.266552			1831	2.75679		1831	6.76069
1832	1.17598			1832	2.76289		1832	6.41279
1833	0.126171			1833	2.93989		1833	7.02925
1834	1.01118			1834	2.0793		1834	5.34468
1835	0.858593			1835	3.84932		1835	6.88276
1836	0.821972			1836	1.67646		1836	5.99775
1837	1.15156			1837	0.925732		1837	6.18086
1838	1.02949			1838	0.236034		1838	6.7729
1839	0.785351			1839	0.608349		1839	7.16963
1840	-0.215626			1840	1.14546		1840	6.33345
1841	0.840282			1841	0.565624		1841	6.65083
1842	0.840282			1842	1.44453		1842	7.18184
1843	0.364208			1843	0.43745		1843	6.01606
1844	0.669384			1844	1.0478		1844	6.7729
1845	1.16987			1845	0.376415		1845	5.88179
1846	0.64497			1846	1.02339		1846	7.83491
1847	0.559521			1847	1.23091		1847	6.72407
1848	0.492382			1848	0.132275		1848	6.425
1849	1.10273			1849	1.24311		1849	6.80952
1850	0.266552			1850	0.559521		1850	6.63252
1851	0.858593			1851	0.858593		1851	6.54097
1852	0.779247			1852	1.63374		1852	7.4748
1853	0.815868			1853	1.14546		1853	6.9499
1854	0.327587			1854	0.229931		1854	6.66304
1855	0.388622			1855	1.65815		1855	6.65083
1856	0.608349			1856	0.413036		1856	5.98555
1857	0.596142			1857	1.41401		1857	6.16255
1858	0.8708			1858	0.913525		1858	5.52168
1859	0.980663			1859	0.773144		1859	7.10249
1860	0.638866			1860	0.986767		1860	6.00996
1861	0.913525			1861	0.583935		1861	6.14424
1862	0.174999			1862	0.266552		1862	6.48603
1863	0.602245			1863	1.08442		1863	6.58979
1864	0.638866			1864	0.339794		1864	6.64473
1865	1.15767			1865	1.64595		1865	6.75459
1866	0.205517			1866	1.32246		1866	5.82685
1867	0.66328			1867	0.785351		1867	6.22969
1868	0.400829			1868	1.16987		1868	6.28462
1869	0.742626			1869	0.382519		1869	6.18696
1870	-0.203419			1870	0.919628		1870	6.46162
1871	0.919628			1871	1.53608		1871	6.30903
1872	0.223827			1872	1.24311		1872	6.74238
1873	1.61543			1873	1.32246		1873	6.61421
1874	0.333691			1874	0.657177		1874	7.23066
1875	0.547314			1875	1.68257		1875	7.42598
1876	0.217724			1876	1.11494		1876	6.79121
1877	1.07222			1877	0.29707		1877	7.09639
1878	0.29707			1878	1.31636		1878	6.52876
1879	1.06001			1879	0.321484		1879	6.76069
1880	-0.844288			1880	0.590038		1880	6.95601
1881	0.785351			1881	1.05391		1881	5.9123
1882	1.51777			1882	0.126171		1882	6.51045
1883	0.944042			1883	0.962353		1883	6.96211
1884	0.303173			1884	0.596142		1884	6.37007
1885	0.535107			1885	0.64497		1885	6.67524
1886	1.20649			1886	0.553417		1886	7.1269
1887	0.516796			1887	1.45063		1887	6.99263
1888	0.199413			1888	0.168896		1888	6.9499
1889	0.657177			1889	1.19429		1889	7.34663
1890	0.620556			1890	0.681591		1890	7.31611
1891	0.785351			1891	0.498486		1891	6.02827
1892	0.290966			1892	0.620556		1892	7.07808
1893	0.638866			1893	0.406933		1893	6.40059
1894	1.02339			1894	1.32856		1894	6.71186
1895	0.547314			1895	0.358105		1895	6.39448
1896	0.944042			1896	0.937939		1896	7.65791
1897	0.529003			1897	0.382519		1897	6.05879
1898	0.516796			1898	1.19429		1898	6.51655
1899	0.913525			1899	0.516796		1899	6.95601
1900	0.510693			1900	1.54829		1900	6.86445
1901	0.687695			1901	1.58491		1901	6.5959
1902	1.0417			1902	0.998974		1902	7.6335
1903	0.632763			1903	0.217724		1903	6.67524
1904	0.467968			1904	1.14546		1904	6.41279
1905	0.864697			1905	1.48115		1905	6.54707
1906	0.113964			1906	0.229931		1906	4.78926
1907	0.803661			1907	0.516796		1907	6.7668
1908	0.21162			1908	1.12104		1908	6.85835
1909	0.31538			1909	1.15156		1909	6.99873
1910	0.657177			1910	-0.0203133		1910	6.93159
1911	1.16987			1911	1.78022		1911	5.83906
1912	0.321484			1912	0.8708		1912	6.11982
1913	1.01118			1913	1.81074		1913	5.10664
1914	0.785351			1914	1.82295		1914	5.48506
1915	0.327587			1915	1.34687		1915	7.1269
1916	0.809765			1916	0.736523		1916	7.21846
1917	-0.160694			1917	1.25532		1917	7.02314
1918	0.907421			1918	3.44038		1918	7.26118
1919	0.553417			1919	3.1352		1919	6.73018
1920	1.34077			1920	1.76802		1920	6.69355
1921	0.724316			1921	2.72627		1921	7.38325
1922	0.907421			1922	3.42817		1922	6.62031
1923	0.21162			1923	1.79243		1923	6.81562
1924	0.803661			1924	3.02534		1924	6.27241
1925	0.632763			1925	3.02534		1925	7.18184
1926	0.980663			1926	3.23286		1926	7.40156
1927	0.571728			1927	2.62251		1927	6.63252
1928	0.834179			1928	3.37934		1928	6.71186
1929	0.443554			1929	3.31831		1929	7.20015
1930	-0.197315			1930	3.08027		1930	6.05268
1931	0.632763			1931	3.72114		1931	5.80244
1932	0.272655			1932	2.6042		1932	7.13301
1933	1.31636			1933	3.15962		1933	6.96821
1934	-0.130177			1934	3.22065		1934	6.52266
1935	1.01728			1935	2.03657		1935	6.96821
1936	0.138378			1936	2.96431		1936	6.52266
1937	0.0834465			1937	3.123		1937	6.88276
1938	0.889111			1938	2.79951		1938	6.35176
1939	0.828075			1939	2.68965		1939	7.1269
1940	0.08955			1940	2.0915		1940	6.93769
1941	0.651073			1941	2.61641		1941	6.602
1942	0.400829			1942	1.90229		1942	6.84004
1943	0.181103			1943	3.07417		1943	6.50434
1944	0.596142			1944	2.56758		1944	6.23579
1945	0.809765			1945	2.41499		1945	6.49214
1946	0.754833			1946	3.81269		1946	5.82685
1947	0.327587			1947	3.23896		1947	6.7668
1948	0.638866			1948	2.70796		1948	7.27339
1949	0.303173			1949	3.38545		1949	7.02314
1950	0.498486			1950	2.61641		1950	5.84517
1951	0.846386			1951	2.34175		1951	6.87056
1952	0.138378			1952	3.88594		1952	7.01094
1953	0.699902			1953	2.65303		1953	6.17476
1954	0.388622			1954	2.51265		1954	7.20015
1955	0.828075			1955	1.88398		1955	6.83393
1956	0.498486			1956	2.84224		1956	6.34565
1957	0.64497			1957	3.03755		1957	4.52681
1958	0.150585			1958	2.0915		1958	5.93061
1959	1.02339			1959	2.68965		1959	7.57246
1960	0.0468254			1960	3.20234		1960	6.14424
1961	0.577831			1961	2.90327		1961	6.58979
1962	0.132275			1962	3.28169		1962	6.05879
1963	0.925732			1963	2.66523		1963	6.54707
1964	0.864697			1964	2.50654		1964	6.83393
1965	-0.337696			1965	2.56758		1965	6.44331
1966	0.889111			1966	3.18403		1966	6.49214
1967	0.693798			1967	2.86665		1967	6.17476
1968	0.8708			1968	1.70698		1968	6.44331
1969	0.809765			1969	1.5727		1969	6.80342
1970	0.19331			1970	2.92158		1970	6.69966
1971	0.0590324			1971	2.22578		1971	7.41377
1972	0.272655			1972	3.00093		1972	6.43721
1973	-0.471973			1973	2.76289		1973	6.96821
1974	0.217724			1974	2.65913		1974	7.00483
1975	-1.02739			1975	3.4709		1975	5.81465
1976	0.290966			1976	3.62349		1976	6.27241
1977	0.413036			1977	2.71406		1977	7.20625
1978	-0.307178			1978	3.26948		1978	6.37617
1979	0.345898			1979	2.91548		1979	6.89497
1980	-0.0935554			1980	3.52583		1980	6.30903
1981	-0.36211			1981	1.96333		1981	6.51655
1982	0.754833			1982	3.26948		1982	6.67524
1983	0.19331			1983	3.48921		1983	5.95503
1984	0.107861			1984	2.48213		1984	6.33955
1985	-0.435352			1985	3.22065		1985	7.37104
1986	0.248241			1986	3.67231		1986	5.80854
1987	-0.600147			1987	3.28779		1987	7.58467
1988	0.730419			1988	2.56147		1988	6.56538
1989	0.107861			1989	3.23896		1989	6.64473
1990	0.0346184			1990	2.92768		1990	7.34053
1991	-0.386524			1991	3.55635		1991	4.5085
1992	-0.380421			1992	3.43428		1992	5.96113
1993	0.797558			1993	3.45869		1993	5.44844
1994	0.0590324			1994	2.69575		1994	6.12593
1995	-0.0508308			1995	2.83003		1995	5.5522
1996	-0.00200272			1996	3.2939		1996	6.4311
[truncated: 64,006 more rows]

## Sheet: Figure 2d
conductance (pS)	# events	Mean	SD
19.9518	644	19.5764	2.73551
15.31
18.9562
20.2819
20.0261
19.4651
20.6112
20.1174
18.6494
17.5538
7.8991
8.7897
7.7558
16.5318
20.4175
21.261
16.7972
12.3209
20.3411
19.6906
20.1024
19.9619
18.9296
18.7041
18.7769
19.1586
19.5147
19.47
18.9133
19.7218
20.3547
19.3719
20.0576
20.1064
19.7659
20.3163
19.738
17.278
20.0058
23.2135
20.6467
18.7901
19.8837
20.5888
18.9073
18.7334
17.8131
19.1803
19.0482
19.3314
20.3449
18.9384
20.5846
18.9704
17.8669
18.5705
18.3764
18.9225
21.9519
21.1667
17.9149
18.0341
19.5202
19.0785
20.4191
16.7886
36.8294
19.0822
19.3277
18.3637
18.3033
18.9842
18.9756
19.2519
18.4546
17.5962
15.5868
14.6535
17.5269
19.2848
19.7891
19.1532
18.7335
18.1794
21.9505
22.8735
19.8407
19.7023
18.5111
18.9624
9.4074
9.2252
21.9353
21.8506
20.9144
20.2526
14.3654
14.5886
20.4565
19.5284
14.9498
20.0886
23.8299
21.6802
21.0721
19.4069
20.223
18.8013
9.7201
9.85
18.7878
17.791
18.9755
16.2151
15.2694
18.5129
19.2524
20.3918
20.498
19.0923
18.3547
18.1829
19.1166
18.4669
20.0305
19.8162
10.2435
10.0936
18.767
18.8076
18.1198
18.9944
16.2883
16.1826
20.1979
19.9882
18.8385
19.8328
22.5831
21.611
20.3137
19.8114
20.2569
19.9955
21.2828
17.6799
18.0783
21.4866
19.5272
18.6321
16.1842
18.8667
19.225
19.522
19.6817
19.5128
19.5366
19.0291
18.9405
19.1087
19.784
19.7528
18.2789
18.1187
20.8066
21.3806
18.9136
19.4232
19.314
18.8696
19.2956
19.5342
19.3092
18.4064
19.8896
21.1606
19.8304
18.0043
18.013
19.2291
20.09
20.305
19.7275
19.308
19.6649
20.1555
19.9861
19.3008
19.6636
19.6678
21.6141
22.26
22.9047
23.8043
18.8292
18.5524
18.6454
19.6163
19.6326
19.6542
19.7325
20.6493
22.4066
20.2497
17.3762
20.8657
22.8453
20.5533
20.1582
22.67
22.2778
18.14
18.7481
26.8356
26.5149
19.3355
20.4371
20.9473
19.7893
19.8295
18.9141
18.6531
18.7441
18.2626
19.5147
20.2031
19.6076
19.4508
20.5764
20.8059
20.3645
21.4343
20.38
19.1593
20.455
20.7054
22.1451
21.2334
19.5816
19.7729
20.8476
21.2921
19.6981
19.4668
19.821
20.0443
19.37
19.2195
19.2464
20.029
18.6552
18.2982
19.8504
19.9756
19.6072
19.8062
19.8708
19.4793
19.4876
19.6756
27.3006
26.8927
19.7114
19.9134
19.4141
19.6391
20.5153
20.3154
9.052
9.1973
20.6677
20.6131
20.5261
20.6662
24.1311
24.282
10.42
10.2493
19.8929
19.1745
19.7723
19.4802
19.3372
19.867
20.2858
20.342
19.4057
19.3279
19.4074
19.3659
19.6589
19.9156
23.1068
22.6954
20.8935
20.8475
18.5425
18.8206
22.5383
21.1078
20.9897
20.096
20.5351
20.5395
20.4982
19.4968
21.0536
18.8776
19.3159
21.2324
20.6392
20.2612
20.5873
19.85
19.3288
20.9999
17.2022
24.5792
19.2894
19.5353
20.2918
20.3033
21.3513
21.1328
21.192
21.1928
22.039
22.2921
20.7798
20.7379
22.5799
22.7621
20.0136
18.9783
20.3437
21.3052
22.822
22.3701
19.3281
19.7646
41.6873
21.56
19.955
21.3067
21.0173
20.5931
21.2662
20.9314
21.4444
20.4355
20.0227
21.847
22.9999
21.2071
22.3352
22.4004
17.5158
17.2625
20.016
20.0372
19.6708
19.3484
19.9766
20.5674
19.7405
20.9008
20.7618
18.8661
16.3585
20.1682
22.7709
24.1505
23.6603
19.4832
20.015
21.8469
21.6097
19.3701
19.5128
19.4822
19.3472
20.0353
20.6193
20.7936
20.4177
18.8273
19.8688
26.3714
22.8937
21.7589
23.9772
20.1474
20.2208
21.6253
21.9136
23.4949
23.2813
22.461
22.9932
19.9341
20.4795
19.6894
19.0579
19.1007
20.546
20.2021
20.4463
20.2077
20.0247
20.2035
19.3185
19.108
20.69
26.4196
25.5716
19.9792
19.9752
21.0978
21.3718
19.654
19.959
21.0107
21.7777
18.0925
17.1635
19.6069
20.2993
20.3428
20.2563
20.115
20.4795
20.4648
20.3927
20.2379
19.6294
20.9039
18.5505
17.2048
19.2325
20.5698
20.9151
20.9491
20.1081
19.9685
20.4562
20.4562
19.6512
19.3767
19.7818
19.0127
19.7561
21.1808
20.9498
19.9399
19.9844
20.6957
23.428
22.5959
19.8437
20.1095
19.8474
16.6554
19.9134
18.7938
19.8415
22.6456
27.2374
21.4798
18.5761
18.2628
19.604
18.952
19.1036
18.7302
19.6129
18.0842
16.9845
18.8558
18.8319
17.745
17.792
19.0018
18.8971
18.3625
18.5489
19.1334
19.603
20.2335
19.9753
17.3436
17.4116
18.0682
18.6118
18.643
16.5634
16.8197
18.0282
16.1375
16.3223
18.2298
17.9292
18.4359
17.7338
24.9294
24.4926
23.2078
22.35
17.6652
18.9846
19.4979
22.2422
21.1551
24.2344
24.2394
18.2808
15.1438
20.2601
23.725
17.905
17.5805
17.1095
17.0357
20.3955
18.9876
39.2212
19.5289
18.8042
16.924
17.9099
19.8092
17.7203
17.9706
21.1101
18.6839
17.3515
18.0575
18.1294
19.6362
18.6411
17.0857
17.087
19.8224
20.5385
18.264
18.494
19.6037
19.3079
17.8529
16.2091
21.5742
23.0332
19.6692
19.9496
17.2652
17.0412
16.9517
17.7836
18.7033
17.4034
13.1227
13.8789
18.9182
19.0186
18.7383
19.2284
22.5975
22.2904
18.165
17.6447
18.1552
18.6237
19.5805
19.8413
16.8976
17.8824
19.1015
19.5822
19.7508
19.4136
19.5505
19.3297
18.9313
17.3229
17.5216
18.0066
17.5827
18.9337
16.7105
19.0407
19.917
19.3187
18.8782
20.5779
19.8154
18.1146
18.0347
18.3504
17.7315
18.8014
18.7546
18.4841
17.3685
18.1312
19.8181
19.3783
16.5715
16.8137
19.1401
19.2929
19.4108
19.2872
20.1732
19.2851
19.0306
21.0066
21.6351
19.6448
17.4133
17.855
20.5124
19.0818
16.5266
19.1918
19.2807
17.4204
17.0925
13.9563
14.4392
16.9807
18.3849
21.8007
22.1558
21.4858
23.7644
21.4029
18.97
18.2503
18.4501
19.3329
19.2375
19.7406
16.065
15.4614
17.8528

## Sheet: Figure 3a
	Histogram of RPs at 250/50 mM in E. Coli
	KCl					NaCl					LiCl
	Ohmic
	Raw data		Histogram			Raw data		Histogram			Raw data		Histogram
	RP (mV)		Bin (mV)	Count (n)		RP (mV)		Bin (mV)	Count (n)		RP (mV)		Bin (mV)	Count (n)
	-30.126		-38	0		-23.1666		-38	0		-14.2603		-38	0
	-15.5328		-36	0		-22.042		-36	0		-6.84547		-36	0
	-22.4213		-34	0		-24.367		-34	0		-9.17792		-34	0
	-26.3145		-32	0		-16.7485		-32	0		-9.53716		-32	0
	-27.3674		-30	1		-14.9443		-30	1		-19.498		-30	0
	-26.4899		-28	4		-29.5586		-28	0		-24.7625		-28	0
	-13.6033		-26	4		-23.4277		-26	1		-17.2967		-26	0
	-16.1288		-24	1		-22.9018		-24	3		-6.81218		-24	1
	-16.2277		-22	3		-21.9248		-22	3		-17.216		-22	0
	-16.5795		-20	4		-25.9263		-20	0		-11.1563		-20	1
	-17.0913		-18	7		-18.197		-18	1		-13.6457		-18	2
	-17.7674		-16	7				-16	1		-11.449		-16	0
	-18.3456		-14	2				-14	1		-9.82041		-14	3
	-18.4477		-12	1				-12	0		-13.5378		-12	3
	-18.5236		-10	2				-10	0		-11.8391		-10	3
	-18.4178		-8	1				-8	0				-8	0
	-19.4693		-6	0				-6	0				-6	2
	-19.7978
	-16.9334
	-28.4779
	-26.8226
	-24.6433
	-20.333
	-8.2429
	-10.1638
	-10.1846
	-21.3776
	-19.4558
	-21.5906
	-15.1268
	-17.8572
	-14.5223
	-11.9651
	-16.1619
	-27.8084
	-28.5499
	-26.1975
	Rectifying
	Raw data		Histogram
	RP (mV)		Bin (mV)	Count (n)
	-37.1226		-38	2
	-37.3324		-36	1
	-36.1279		-34	1
	-32.2185		-32	1
	-33.4637		-30	1
	-31.0413		-28	0
			-26	0
			-24	0
			-22	0
			-20	0
			-18	0
			-16	0
			-14	0
			-12	0
			-10	0
			-8	0
			-6	0

## Sheet: Figure 3b
	Box plot Permeability ratio P+/P- with E. coli in 250/50 mM
	KCl			NaCl			LiCl
	Ohmic
	P+/P-				P+/P-		Count (N)	P+/P-
	8.66714				4.49291			2.37441
	2.58165				4.11009			1.49801
	4.23385				4.96041			1.72495
	5.88541				2.80153			1.76328
	6.49744				2.48309			3.39685
	5.98114				8.1353			5.12998
	2.27554				4.58902			2.90856
	2.68657				4.39836			1.49503
	2.7045				4.07288			2.89248
	2.76955				5.68164			1.94884
	2.86784				3.09624			2.28177
	3.00476							1.98481
	3.12873							1.79419
	3.15133							2.26597
	3.16827							2.03396
	3.14468
	3.38981
	3.47163
	2.83705
	7.25556
	6.16931
	5.07798
	3.61079
	1.62959
	1.83253
	1.83488
	3.90525
	3.3865
	3.96932
	2.51314
	3.02359
	2.41532
	2.05015
	2.69255
	6.78314
	7.30942
	5.82289
	Rectifying
	27.5888
	29.2192
	21.6984
	11.2191
	13.4011
	9.65248

## Sheet: Figure 3c
	RP vs Vdiff in 250/50 mM
			Tse4		Tse5 neutral lipid		Tse5 charged lipid		OmpF
	Salt	Vdiff (mV)	RP (mV)	SD	RP (mV)	SD	RP (mV)	SD	RP (mV)	SD
	KCl	0.83	-19.5964	5.6757	-3.79037	1.94691	-13.9527	3.27563	-26.0515	1.16207
	NaCl	8.62	-22.1095	4.17209	2.549	0.556573	-3.06299	5.04328	-19.076	1.25397
	LiCl	13.52	-13.1236	4.92016	7.31365	2.60039	4.08525	3.93894	-14.0282	2.73153

## Sheet: Figure 3d
	Box plot Permeability ratio P+/P- in KCl 250/50 mM
	Ecoli	DOPE	DOPE/E.coli	E.coli/DOPE
	P+/P-	P+/P-	P+/P-	P+/P-
	8.66714	2.71599	3.90026	1.57045
	2.58165	3.52035	4.24388	1.32106
	4.23385	2.01367	2.44045	1.4269
	5.88541	2.9752	3.33617	1.70441
	6.49744	1.44125	2.83092	2.14247
	5.98114	3.96123	2.68737	1.93356
	2.27554	1.94355	3.52096	4.37204
	2.68657	2.40222	2.7055	3.16725
	2.7045	3.22105	3.68087	2.72707
	2.76955	3.93717	3.22049	6.04023
	2.86784	8.31313	1.66859
	3.00476	4.00338	0.75989
	3.12873	3.56271	2.53179
	3.15133	2.81846	1.16026
	3.16827	3.21718	1.16062
	3.14468	3.53447	1.2915
	3.38981	2.84158	1.06445
	3.47163		1.27029
	2.83705		1.20273
	7.25556
	6.16931
	5.07798
	3.61079
	1.62959
	1.83253
	1.83488
	3.90525
	3.3865
	3.96932
	2.51314
	3.02359
	2.41532
	2.05015
	2.69255
	6.78314
	7.30942
	5.82289
	27.5888
	29.2192
	21.6984
	11.2191
	13.4011
	9.65248

## Sheet: Figure 3e
	IV curves for KCl 250/50 mM in E. coli lipid mixture
	Ohmic			rectifying			Fit Ohmic			Fit rectifying
	V (mV)	I (pA)		V (mV)	I (pA)		V (mV)	I (pA)		V (mV)	I (pA)
	-120	-55.8972		-120	-6.62994		-120	-55.6629		-120	-9.9981
	-110	-50.7822		-110	-6.77191		-119.062	-55.1986		-119.062	-9.90191
	-100	-45.456		-100	-6.22912		-118.125	-54.7335		-118.125	-9.80502
	-90	-40.4475		-90	-6.03865		-117.188	-54.2674		-117.188	-9.70744
	-80	-34.8751		-80	-5.45379		-116.25	-53.8005		-116.25	-9.60916
	-70	-29.2782		-70	-4.68598		-115.312	-53.3326		-115.312	-9.51017
	-60	-24.054		-60	-3.70125		-114.375	-52.8639		-114.375	-9.41048
	-50	-18.2585		-50	-2.47532		-113.438	-52.3942		-113.438	-9.31006
	-40	-12.6687		-40	-1.35331		-112.5	-51.9237		-112.5	-9.20893
	-30	-6.83498		-30	0.986478		-111.562	-51.4522		-111.562	-9.10707
	-25			-25			-110.625	-50.9799		-110.625	-9.00448
	-20	-0.810611		-20	3.2212		-109.688	-50.5066		-109.688	-8.90115
	-15	2.24497		-15			-108.75	-50.0325		-108.75	-8.79709
	-10	5.33361		-10	6.00167		-107.812	-49.5574		-107.812	-8.69227
	-5			-5			-106.875	-49.0815		-106.875	-8.5867
	0	11.5723		0	8.64974		-105.938	-48.6046		-105.938	-8.48038
	5			5			-105	-48.1268		-105	-8.37329
	10	18.0256		10	12.2104		-104.062	-47.6481		-104.062	-8.26543
	15	21.1782		15			-103.125	-47.1684		-103.125	-8.1568
	20	24.4341		20	15.8258		-102.188	-46.6879		-102.188	-8.04738
	25			25			-101.25	-46.2064		-101.25	-7.93719
	30	31.0288		30	19.2821		-100.312	-45.7241		-100.312	-7.8262
	40	37.5886		40	23.7084		-99.375	-45.2408		-99.375	-7.71441
	50	44.709		50	27.2789		-98.4375	-44.7565		-98.4375	-7.60183
	60	51.8954		60	31.4948		-97.5	-44.2714		-97.5	-7.48843
	70	59.4254		70	36.37		-96.5625	-43.7853		-96.5625	-7.37422
	80	66.678		80	40.1959		-95.625	-43.2983		-95.625	-7.25919
	90	74.2605		90	43.792		-94.6875	-42.8103		-94.6875	-7.14334
	100	81.7784		100	48.6005		-93.75	-42.3214		-93.75	-7.02665
	110	89.7145		110	52.9165		-92.8125	-41.8316		-92.8125	-6.90913
	120	97.2011		120	57.2623		-91.875	-41.3408		-91.875	-6.79076
							-90.9375	-40.8491		-90.9375	-6.67154
							-90	-40.3565		-90	-6.55147
							-89.0625	-39.8629		-89.0625	-6.43054
							-88.125	-39.3684		-88.125	-6.30873
							-87.1875	-38.8729		-87.1875	-6.18605
							-86.25	-38.3765		-86.25	-6.0625
							-85.3125	-37.8791		-85.3125	-5.93805
							-84.375	-37.3808		-84.375	-5.81271
							-83.4375	-36.8815		-83.4375	-5.68648
							-82.5	-36.3813		-82.5	-5.55933
							-81.5625	-35.8801		-81.5625	-5.43128
							-80.625	-35.3779		-80.625	-5.3023
							-79.6875	-34.8748		-79.6875	-5.1724
							-78.75	-34.3708		-78.75	-5.04156
							-77.8125	-33.8657		-77.8125	-4.90979
							-76.875	-33.3597		-76.875	-4.77707
							-75.9375	-32.8527		-75.9375	-4.6434
							-75	-32.3448		-75	-4.50877
							-74.0625	-31.8359		-74.0625	-4.37317
							-73.125	-31.326		-73.125	-4.2366
							-72.1875	-30.8151		-72.1875	-4.09905
							-71.25	-30.3033		-71.25	-3.96051
							-70.3125	-29.7905		-70.3125	-3.82098
							-69.375	-29.2766		-69.375	-3.68044
							-68.4375	-28.7619		-68.4375	-3.5389
							-67.5	-28.2461		-67.5	-3.39634
							-66.5625	-27.7293		-66.5625	-3.25276
							-65.625	-27.2116		-65.625	-3.10815
							-64.6875	-26.6928		-64.6875	-2.96249
							-63.75	-26.1731		-63.75	-2.8158
							-62.8125	-25.6524		-62.8125	-2.66805
							-61.875	-25.1306		-61.875	-2.51924
							-60.9375	-24.6079		-60.9375	-2.36936
							-60	-24.0842		-60	-2.2184
							-59.0625	-23.5595		-59.0625	-2.06637
							-58.125	-23.0337		-58.125	-1.91324
							-57.1875	-22.507		-57.1875	-1.75901
							-56.25	-21.9792		-56.25	-1.60367
							-55.3125	-21.4505		-55.3125	-1.44722
							-54.375	-20.9207		-54.375	-1.28965
							-53.4375	-20.3899		-53.4375	-1.13094
							-52.5	-19.8581		-52.5	-0.971101
							-51.5625	-19.3253		-51.5625	-0.81011
							-50.625	-18.7915		-50.625	-0.647963
							-49.6875	-18.2566		-49.6875	-0.484652
							-48.75	-17.7207		-48.75	-0.320169
							-47.8125	-17.1838		-47.8125	-0.154506
							-46.875	-16.6459		-46.875	0.0123471
							-45.9375	-16.1069		-45.9375	0.180397
							-45	-15.5669		-45	0.349654
							-44.0625	-15.0259		-44.0625	0.520126
							-43.125	-14.4838		-43.125	0.691821
							-42.1875	-13.9407		-42.1875	0.864749
							-41.25	-13.3966		-41.25	1.03892
							-40.3125	-12.8514		-40.3125	1.21434
							-39.375	-12.3052		-39.375	1.39102
							-38.4375	-11.7579		-38.4375	1.56896
							-37.5	-11.2096		-37.5	1.74819
							-36.5625	-10.6602		-36.5625	1.9287
							-35.625	-10.1098		-35.625	2.1105
							-34.6875	-9.5583		-34.6875	2.29361
							-33.75	-9.00576		-33.75	2.47804
							-32.8125	-8.45217		-32.8125	2.66379
							-31.875	-7.89752		-31.875	2.85087
							-30.9375	-7.34181		-30.9375	3.0393
							-30	-6.78504		-30	3.22907
							-29.0625	-6.2272		-29.0625	3.42021
							-28.125	-5.66829		-28.125	3.61273
							-27.1875	-5.10831		-27.1875	3.80662
							-26.25	-4.54726		-26.25	4.00191
							-25.3125	-3.98514		-25.3125	4.19859
							-24.375	-3.42194		-24.375	4.39669
							-23.4375	-2.85766		-23.4375	4.59622
							-22.5	-2.2923		-22.5	4.79717
							-21.5625	-1.72586		-21.5625	4.99957
							-20.625	-1.15834		-20.625	5.20341
							-19.6875	-0.589729		-19.6875	5.40873
							-18.75	-0.0200308		-18.75	5.61551
							-17.8125	0.550758		-17.8125	5.82378
							-16.875	1.12264		-16.875	6.03355
							-15.9375	1.69562		-15.9375	6.24482
							-15	2.26969		-15	6.45761
							-14.0625	2.84486		-14.0625	6.67192
							-13.125	3.42113		-13.125	6.88777
							-12.1875	3.99851		-12.1875	7.10518
							-11.25	4.57699		-11.25	7.32414
							-10.3125	5.15658		-10.3125	7.54468
							-9.375	5.73728		-9.375	7.76679
							-8.4375	6.31909		-8.4375	7.99051
							-7.5	6.90201		-7.5	8.21582
							-6.5625	7.48605		-6.5625	8.44276
							-5.625	8.0712		-5.625	8.67132
							-4.6875	8.65748		-4.6875	8.90153
							-3.75	9.24488		-3.75	9.13339
							-2.8125	9.8334		-2.8125	9.36691
							-1.875	10.4231		-1.875	9.60211
							-0.9375	11.0138		-0.9375	9.83899
							0	11.6057		0	10.0776
							0.9375	12.1988		0.9375	10.3179
							1.875	12.793		1.875	10.5599
							2.8125	13.3883		2.8125	10.8037
							3.75	13.9847		3.75	11.0492
							4.6875	14.5823		4.6875	11.2964
							5.625	15.1811		5.625	11.5455
							6.5625	15.7809		6.5625	11.7963
							7.5	16.382		7.5	12.049
							8.4375	16.9842		8.4375	12.3034
							9.375	17.5875		9.375	12.5597
							10.3125	18.192		10.3125	12.8178
							11.25	18.7976		11.25	13.0778
							12.1875	19.4044		12.1875	13.3396
							13.125	20.0124		13.125	13.6033
							14.0625	20.6215		14.0625	13.8689
							15	21.2318		15	14.1365
							15.9375	21.8433		15.9375	14.4059
							16.875	22.456		16.875	14.6773
							17.8125	23.0698		17.8125	14.9506
							18.75	23.6847		18.75	15.2258
							19.6875	24.3009		19.6875	15.5031
							20.625	24.9182		20.625	15.7823
							21.5625	25.5368		21.5625	16.0636
							22.5	26.1565		22.5	16.3469
							23.4375	26.7774		23.4375	16.6322
							24.375	27.3995		24.375	16.9195
							25.3125	28.0227		25.3125	17.2089
							26.25	28.6472		26.25	17.5004
							27.1875	29.2729		27.1875	17.794
							28.125	29.8997		28.125	18.0897
							29.0625	30.5278		29.0625	18.3875
							30	31.157		30	18.6874
							30.9375	31.7875		30.9375	18.9895
							31.875	32.4192		31.875	19.2938
							32.8125	33.052		32.8125	19.6003
							33.75	33.6861		33.75	19.9089
							34.6875	34.3214		34.6875	20.2198
							35.625	34.958		35.625	20.5329
							36.5625	35.5957		36.5625	20.8482
							37.5	36.2347		37.5	21.1658
							38.4375	36.8748		38.4375	21.4857
							39.375	37.5163		39.375	21.8079
							40.3125	38.1589		40.3125	22.1324
							41.25	38.8028		41.25	22.4593
							42.1875	39.4479		42.1875	22.7884
							43.125	40.0942		43.125	23.12
							44.0625	40.7418		44.0625	23.4539
							45	41.3906		45	23.7902
							45.9375	42.0406		45.9375	24.1289
							46.875	42.6919		46.875	24.4701
							47.8125	43.3445		47.8125	24.8137
							48.75	43.9983		48.75	25.1598
							49.6875	44.6533		49.6875	25.5083
							50.625	45.3096		50.625	25.8594
							51.5625	45.9672		51.5625	26.213
							52.5	46.626		52.5	26.5691
							53.4375	47.286		53.4375	26.9278
							54.375	47.9474		54.375	27.289
							55.3125	48.61		55.3125	27.6529
							56.25	49.2738		56.25	28.0193
							57.1875	49.939		57.1875	28.3884
							58.125	50.6054		58.125	28.7602
							59.0625	51.2731		59.0625	29.1346
							60	51.9421		60	29.5116
							60.9375	52.6123		60.9375	29.8914
							61.875	53.2838		61.875	30.274
							62.8125	53.9567		62.8125	30.6592
							63.75	54.6308		63.75	31.0473
							64.6875	55.3062		64.6875	31.4381
							65.625	55.9828		65.625	31.8317
							66.5625	56.6608		66.5625	32.2282
							67.5	57.3401		67.5	32.6275
							68.4375	58.0207		68.4375	33.0296
							69.375	58.7026		69.375	33.4347
							70.3125	59.3858		70.3125	33.8426
							71.25	60.0703		71.25	34.2535
							72.1875	60.7561		72.1875	34.6674
							73.125	61.4432		73.125	35.0842
							74.0625	62.1316		74.0625	35.504
							75	62.8214		75	35.9268
							75.9375	63.5124		75.9375	36.3526
							76.875	64.2048		76.875	36.7815
							77.8125	64.8986		77.8125	37.2135
							78.75	65.5936		78.75	37.6486
							79.6875	66.29		79.6875	38.0868
							80.625	66.9877		80.625	38.5282
							81.5625	67.6868		81.5625	38.9727
							82.5	68.3871		82.5	39.4204
							83.4375	69.0889		83.4375	39.8713
							84.375	69.7919		84.375	40.3255
							85.3125	70.4963		85.3125	40.7829
							86.25	71.2021		86.25	41.2436
							87.1875	71.9092		87.1875	41.7076
							88.125	72.6177		88.125	42.1749
							89.0625	73.3275		89.0625	42.6456
							90	74.0387		90	43.1197
							90.9375	74.7512		90.9375	43.5972
							91.875	75.4652		91.875	44.0781
							92.8125	76.1804		92.8125	44.5625
							93.75	76.8971		93.75	45.0503
							94.6875	77.6151		94.6875	45.5416
							95.625	78.3345		95.625	46.0365
							96.5625	79.0552		96.5625	46.5349
							97.5	79.7774		97.5	47.0369
							98.4375	80.5009		98.4375	47.5425
							99.375	81.2258		99.375	48.0517
							100.312	81.9521		100.312	48.5646
							101.25	82.6798		101.25	49.0812
							102.188	83.4089		102.188	49.6014
							103.125	84.1394		103.125	50.1254
							104.062	84.8713		104.062	50.6532
							105	85.6045		105	51.1847
							105.938	86.3392		105.938	51.7201
							106.875	87.0753		106.875	52.2593
							107.812	87.8128		107.812	52.8024
							108.75	88.5517		108.75	53.3494
							109.688	89.292		109.688	53.9003
							110.625	90.0338		110.625	54.4552
							111.562	90.7769		111.562	55.014
							112.5	91.5215		112.5	55.5769
							113.438	92.2675		113.438	56.1438
							114.375	93.015		114.375	56.7147
							115.312	93.7638		115.312	57.2898
							116.25	94.5141		116.25	57.869
							117.188	95.2659		117.188	58.4523
							118.125	96.019		118.125	59.0399
							119.062	96.7736		119.062	59.6316
							120	97.5297		120	60.2276

## Sheet: Figure 3f
	Conductance G vs Reversal Potential RP in E. coli polar lipid extract at 250/50 mM
	KCl			NaCl			LiCl
	Ohmic
	G (nS)	RP (mV)		G (nS)	RP (mV)		G (nS)	RP (mV)
	0.355122	-30.126		0.486805	-23.1666		0.414491	-14.2603
	0.483318	-15.5328		0.750883	-22.042		0.193228	-6.84547
	0.397281	-22.4213		0.159451	-24.367		0.484797	-9.17792
	0.239195	-26.3145		6.94803	-16.7485		2.74061	-9.53716
	0.189811	-27.3674		4.33513	-14.9443		0.280267	-19.498
	0.162932	-26.4899		0.383511	-29.5586		13.1138	-24.7625
	0.498277	-13.6033		2.69078	-23.4277		0.341849	-17.2967
	0.553465	-16.1288		0.798518	-22.9018		0.0945155	-6.81218
	0.545748	-16.2277		0.496222	-21.9248		0.27105	-17.216
	0.576565	-16.5795		5.15164	-25.9263		0.147168	-11.1563
	0.59233	-17.0913		0.701521	-18.197		0.350102	-13.6457
	0.620744	-17.7674					0.835334	-11.449
	0.617504	-18.3456					140.198	-9.82041
	0.638424	-18.4477					11.0695	-13.5378
	0.629729	-18.5236					89.6692	-11.8391
	0.645192	-18.4178
	0.681364	-19.4693
	0.664561	-19.7978
	0.698667	-16.9334
	0.720723	-28.4779
	0.694878	-26.8226
	0.804306	-24.6433
	0.732402	-20.333
	1.18557	-8.2429
	5.96461	-10.1638
	1.3686	-10.1846
	2.36779	-21.3776
	2.95443	-19.4558
	7.42097	-21.5906
	3.33561	-15.1268
	9.34121	-17.8572
	4.40467	-14.5223
	1.49999	-11.9651
	4.11657	-16.1619
	1.16673	-27.8084
	2.27934	-28.5499
	1.11048	-26.1975
	Rectifying
	G (nS)	RP (mV)
	0.0336336	-37.1226
	0.0660674	-37.3324
	0.0987839	-36.1279
	0.28362	-32.2185
	0.0560429	-33.4637
	0.0314082	-31.0413
